# Supplementary material for: Structural basis for backtracking by the SARS-CoV-2 replication–transcription complex
Source: Proc Natl Acad Sci U S A. 2021 Apr 21;118(19):e2102516118. doi: 10.1073/pnas.2102516118 (PMC8126829; doi:10.1073/pnas.2102516118)
Supplement: Supplementary File [file pnas.2102516118.sd01.txt]

CLUSTAL O(1.2.4) multiple sequence alignment


YP_009755862.1:2972-3149      ------------------------------------------------------------
YP_009130631.2:2175-2476      ------------------------------------------------------------
YP_009121772.1:2404-2553      ------------------------------------------------------------
YP_009755856.1:2547-2792      ------------------------------------------------------------
YP_009142787.1:3156-3301      ----------------------------------------------D--KDAGIYKKVKT
YP_009380535.1:4511-4628      ------------------------------------------------------------
YP_337905.2:4512-4629         ------------------------------------------------------------
YP_008798230.1:4467-4624      ------------------------------------------------------------
YP_803213.1:4581-4739         -----------------------------------------INILNN--NVASLRKVFKK
YP_009505581.1:4931-5062      ------------------------------------------------------------
YP_009666260.1:77-230         ---------------------------------------------VM--NDAGIFRLTKT
YP_009344970.1:5309-5333      ------------------------------------------------------------
YP_005352870.1:3558-4474      --GADLQSNAYLN-RVKGSS-GARLEPMRP-GAQPDPLVRAFHVYNS--KNVGIFTNIKT
YP_005352862.1:3602-4535      ----SNQNNSYLN-RVKGSS-DARLEPCTS-DNRPDVVVRAFNIYNN--ATAGIFKSTKN
YP_005352880.1:3525-4451      ---------AYLN-RVKGSS-DARLEPQQS-GTQPDIVKRAFHVHNN--ITSGIFLSTKT
YP_005352837.1:3611-4536      ----------YLN-RVMGSS-GALLEPLQP-GSQPDAVKRAFHVHNN--ITSGIFLSTKT
YP_002308478.1:3580-4505      ----------YLN-RVTGSS-GARLEPQQP-GVTPDAVKRAFHVHNN--TTSGIFLSTKT
YP_002308496.1:3599-4527      -------SSPYLN-RVTGSS-GARLEPLQH-GVTPDVVQRAFHVHNN--VNSGIFLSTKT
YP_005352845.1:3627-4558      ----SLQNSAYLN-RVTGSS-DARLEPLQP-GTQPDAVKRAFHVHND--TTSGIFLSTKT
YP_009513020.1:3617-4548      ----SLQNSAYLN-RVTGSS-DARLEPLQP-GTQPDAVKRAFHVHND--TTSGIFLSTKS
YP_002308505.1:3658-4589      ----SLQNSAYLN-RVVGSS-EARLEPQQP-GTIPDAVKRAFHVHNN--TTSGIFLSTKT
YP_005352853.1:3605-4536      ----SLQNSAYLN-RVTGSS-GARLEPQQP-GTTPDAVKRAFHVHNN--TTSGIFLSTKT
YP_009755838.1:3713-4631      --------ESYLN-RVTGSS-GARLDPCNGESFNTHHVQRAFDLYNS--KVACMGLFLKT
YP_009824973.1:3657-4579      ---------NYLN-RARGSS-GARLEPCGN-GTEPDVVVRAFDICNK--GNACLAKAYKR
YP_008439222.1:6-928          ---------SYLN-RARGSS-AARLEPC-N-GTDTDHVYRAFDIYNK--DVACIGQFLKV
YP_008439200.1:4147-5070      --------SSYLN-RARGSS-AARLEPC-N-GTDTDHVYRAFDIYNK--DVACIGQFLKV
YP_001351683.1:4115-5038      --------SGYLN-RVRGSS-AARLEPL-N-GSDTHHVFRAFDVYNR--DVACISKFLKV
NP_598309.2:4105-5027         ---------AYLN-RVRGSS-AARLEPC-N-GTDTQHVYRAFDIYNK--DVACLGKFLKV
NP_839965.1:5-927             ---------GLFK-RVRGSS-AARLEPC-N-GTDTQHVYRAFDIYNK--DVACLGKFLKV
YP_001718610.1:4219-5141      ---------NYLN-RVRGSS-AARLEPC-N-GTEPEHVIRAFDIYNK--DVACIGKFVKV
YP_001718603.1:4255-5178      --------QAYLN-RARGSS-AARLEPC-N-GTEPEHVVRAFDIYNK--EVASIGKFVKV
YP_009199608.1:3977-4899      ---------GYLN-RVRGSS-DARLEPL-N-GTDIDRCVRAFDVYNK--DVACIGKFLKV
YP_009755889.1:3957-4880      --------QAYLN-RARGSS-GARLEPC-N-GSDTDHVVRAFDIYNK--DVACIGKFLKV
YP_009201729.1:3921-4843      ---------AYLN-RVRGSS-AARLEPC-N-GSETDHVVRAFDIYNK--DVACIGKFLKV
YP_009199789.1:4051-4973      ---------GYLN-RARGSS-AAQLEPC-N-GTDTDHCVRAFDIYNK--EVACMGKFLKV
YP_006908641.2:4102-5024      ---------GYLN-RARGSS-AAQLEPC-N-GTDTDHCVRAFDIYNK--DVACLGKFLKT
YP_009200734.1:4035-4958      --------QAYLN-RARGSS-AARLEPC-N-GTEPEHCVRAFDVYNK--DVACIGKFLKV
YP_001552234.1:4046-4969      --------QAYLN-RARGSS-AARLEPC-N-GTEPEHCVRAFDVYNK--DVACIGKFLKV
YP_009194637.1:4078-5000      ---------SYLK-RVRGSS-AARLEPC-N-GTDIDYCVRAFDVYNK--DASFIGKNLKS
NP_073549.1:4073-4995         ---------SYLN-RVRGSS-AARLEPC-N-GTDIDYCVRAFDVYNK--DASFIGKNLKS
YP_009824965.1:4100-5023      --------HSYLN-RARGSS-AARLEPC-N-GTDVDVCVRAFDIYNK--GVSFLGKCLKV
YP_009328933.1:4074-4996      ---------SYLN-RARGSS-AARLEPC-N-GTDIDKCVRAFDIYNK--NVAFLGKCLKV
YP_003766.2:4048-4970         ---------SYLN-RARGSS-AARLEPC-N-GTDIDKCVRAFDIYNK--NVSFLGKCLKM
YP_009380520.1:2-906          --------------------------PC-S-E---HHVIRAFDIYNK--DVACITKFPKI
YP_009336483.1:4065-4985      --------QGYLN-RVRGSS-DAQLEPC-S-E---HHVVRAFDIYNK--DVSCITKFPKI
YP_004070193.2:4029-4952      --------QSYLN-RVRGSS-AARLEPC-N-GTDPDHVSRAFDIYNK--DVACIGKFLKT
YP_009199241.1:2-923          ----------LFK-RVRGSS-AARLEPC-N-GTDPDHVSRAFDIYNK--DVACIGKFLKT
NP_058422.1:4001-4928         ----TVDQSYLFK-RVRGSS-AARLEPC-N-GTDPDHVSRAFDIYNK--DVACIGKFLKT
YP_009019180.1:4005-4928      --------QELFK-RVRGSS-GARLEPC-N-GTSPDCVTRAFDVYNA--DVACIGKFLKT
YP_009256195.1:3945-4868      --------QSYLN-RVRGSS-GARLEPC-N-GTNPDCVTRAFDVYNA--DVACIGKFLKT
YP_001876435.1:3951-4873      --------QNYLN-RVRGLS-EARLRPCAS-GLLPDVVKRAFDLYNS--NTAGMYASLKH
YP_009755920.1:161-1101       ---------NYLN-RVRGSS-EARLIPLTD-GVQPDVVKRAFDICNK--DAAGMFQNLKH
YP_009825006.1:3968-4911      --------KNYLN-RVRGSS-EARLIPLSD-GNQPHIVKRAFDVCNK--ESAGMFQNMKH
YP_009824996.1:3940-4870      --------KNYLNQGTGWQC--GSAVTPSS-WMWPDVVWRAFDVCNK--ESAGMFQNLKR
NP_740629.1:10-940            --------KNYL-NRVRGSS-EARLIPLAS-GCDPDVVKRAFDVCNK--ESAGMFQNLKR
YP_001941185.1:9-941          -------GKNYLNKRVRGSS-EARLIPLAS-GCDPDVVKRAFDVCNK--ESAGMFINFKR
YP_009755832.1:4409-5332      ---------NFLN-RVRGTSVDARLVPCSS-GLTTDVQLRAFDIYNA--SIAGIGQFLKV
YP_009113022.1:4412-5344      SATLQSKDTNFLN-RVRGASVDARLVPCAS-GLSTDVQKRAFDICNA--NVAGIGLHYKV
YP_009555260.1:5-928          ---------NFLN-RVRGTSVDARLVPCAS-GLSTDVQLRAFDIYNA--SVAGIGLHLKV
NP_150073.2:4374-5297         ---------NFLN-RVRGTSVDARLVPCAS-GLSTDVQLRAFDICNA--SVAGIGLHLKV
NP_742138.1:5-928             ---------NFLN-RVRGTSVDARLVPCAS-GLSTDVQLRAFDICNA--SVAGIGLHLKV
YP_459941.1:5-928             ---------NFLN-RVRGTSVNARLVPCAS-GLSTDVQLRAFDICNT--NRAGIGLYYKV
NP_001012452.1:5-928          ---------NFFK-RVRGTSVNARLVPCAS-GLDTDVQLRAFDICNA--NRAGIGLYYKV
YP_003029844.1:4455-5378      ---------NFLN-RVRGTSVNARLVPCAS-GLDTDVQLRAFDICNA--NRAGIGLYYKV
YP_009824978.1:4461-5384      ---------NFLN-RIRGTSVNARLVPCAS-GLDTDVQLRAFDICNA--NRAGIGLYYKV
NP_045299.1:11-939            ----SVKRHELFK-RVRGTSVNARLVPCAS-GLDTDVQLRAFDICNA--NRAGIGLYYKV
YP_009513008.1:4445-5374      ---------NFLN-RVRGSIVDARIEPCAS-GLATDVVYRAFDICNYKARVAGIGKHYKT
YP_001039952.1:4425-5354      ---------NFLN-RVRGSSVNARLEPCSS-GLTTDVVYRAFDICNFKARVAGIGKYYKT
YP_001039961.1:4471-5401      --------SNFLN-RVRGSIVNARIEPCAS-GLTTDVVFRAFDICNYKAKVAGIGKYYKT
YP_009361856.1:3-856          ------------------------------------------------------------
YP_009047223.1:4-933          --------SNFLN-RVRGSIVNARIEPCSS-GLSTDVVFRAFDICNYKAKVAGIGKYYKT
YP_009824989.1:1-823          ------------------------------------------------------------
YP_001039970.1:4234-5165      -----ARDECFLN-RVRGTSGVARLVPLGS-GVQPDIVLRAFDICNT--KVAGFGLHLKN
YP_009273004.1:4276-5207      -----ANDDCFLN-RVRGASGVARLVPQGI-GVQPDVVLRAFDICNS--KVAGFGLHLKN
YP_009072438.1:4540-5466      ---------SFLN-RVRGVS-AARLTPCGS-GLSTDVVVRAFDLYNS--KIGGFGLRYKG
YP_009725307.1:1-932          ----SADAQSFLN-RVCGVS-AARLTPCGT-GTSTDVVYRAFDIYND--KVAGFAKFLKT
NP_828869.1:1-932             ----SADASTFLN-RVCGVS-AARLTPCGT-GTSTDVVYRAFDIYNE--KVAGFAKFLKT
YP_003858583.1:4361-5292      ----AADAPAFLN-RVCGVS-AARLTPCGT-GTSTDVVYRAFDIYNE--KVAGFAKFLKT
YP_009755852.1:418-491        ------------------------------------------------------------
YP_009130641.1:5060-5504      ------------------------------------------------------------
YP_009130642.1:24-773         ------------------------------------------------------------
YP_009505581.1:5227-5608      ------------------------------------------------------------
YP_803213.1:4888-5301         ------------------------------------------------------------
YP_008798230.1:4748-5210      ------------------------------------------------------------
YP_009380535.1:4804-5239      ------------------------------------------------------------
YP_337905.2:4805-5240         ------------------------------------------------------------
YP_009142787.1:3437-3891      ------------------------------------------------------------
YP_009755883.1:5300-5445      ------------------------------------------------------------
YP_009755883.1:5638-5942      ------------------------------------------------------------
YP_009666299.1:3694-3982      ------------------------------------------------------------
YP_009666260.1:495-808        ------------------------------------------------------------
YP_009755843.1:5240-5920      ------------------------------------------------------------
YP_009052475.1:5872-6556      ------------------------------------------------------------
YP_009408170.1:85-769         ------------------------------------------------------------
YP_009408168.1:5624-6308      ------------------------------------------------------------
YP_009755877.1:5298-5913      ------------------------------------------------------------
YP_009344970.1:5445-5886      ------------------------------------------------------------
                                                                                          

YP_009755862.1:2972-3149      ------------------------------------------------------------
YP_009130631.2:2175-2476      ------------------------------------------------------------
YP_009121772.1:2404-2553      ------------------------------------------------------------
YP_009755856.1:2547-2792      ------------------------------------------------------------
YP_009142787.1:3156-3301      NTGHFKVGD--------------DVYMIKVMDNV-QKEVELAEKFAADG-------VK-V
YP_009380535.1:4511-4628      ---------------------------------------ALAK---TAF-------LPSI
YP_337905.2:4512-4629         ---------------------------------------ALAR---TAF-------LPSI
YP_008798230.1:4467-4624      ------FVG--------------KRYMIKRV--KDQHEFALSR---TSF-------LPSI
YP_803213.1:4581-4739         NTASIPSEN--------------GTIMLK--DTGTAHEIYVAKQLLAKG-------LP-V
YP_009505581.1:4931-5062      --------------------------------------------LTKQG-------LP-V
YP_009666260.1:77-230         NTVSLEINH--------------ENWMLKVMHPEDLKQEICVYQQLAGK-------VP-M
YP_009344970.1:5309-5333      ------------------------------------------------------------
YP_005352870.1:3558-4474      NCARHRV------------ADTNYFFVTKQCDEQQFRKEEYFYSVLPQHFKG-----DIV
YP_005352862.1:3602-4535      NCTRFKSTRPGS-IINKPVRTIETFFVTKQCTENVFRAEEQCYNMLPKSIVSTDDKFSCV
YP_005352880.1:3525-4451      NCARFKTQRINL-PIP-NSGVVDLYFVTKQCSTSSFELEEKCYNLFSSEFKSTDDTFGVL
YP_005352837.1:3611-4536      NCSRFKTTLSNL-PLP-NTGNVDLFFVSKQCSQQVFEIEEACYNKFDDKLKSTDKTFGVL
YP_002308478.1:3580-4505      NCSRFRTTKQNL-PLP-NKGSVELYFVSKQCSQQVFEIEETCYNMFDDSLKSTPEKFGVL
YP_002308496.1:3599-4527      NCSRFKTIRDHL-PLP-TDKAVELYFVSKQCSQQSFEIEEKCYNLLADNIKSTPETFGVL
YP_005352845.1:3627-4558      NCARFKTVRSAL-PLP-NKGEVDLYFVTKQCAQKVFEIEEKCYNALSAELYTTDETFGVL
YP_009513020.1:3617-4548      NCARFKTTRSAL-PLP-NKGEVELYFVTKQCAAKVFEIEEECYNALSTELYTTDDTFGVL
YP_002308505.1:3658-4589      NCARFKTQRCNL-PIP-YKGLVDLYFVSKQCSLSVFETEEACYNAFDKALITTEDTFGVL
YP_005352853.1:3605-4536      NCARFKTVRNCL-PLP-NKGDVDLYFVTKQCSAAVFEVEEACYKAFSSDLITTGDTFGVL
YP_009755838.1:3713-4631      NCARFYNPDN------------KLYTIVKKCTPQNAEHEQKCYELL-KC--------DAL
YP_009824973.1:3657-4579      NCCRFKNVDL-----------HDAYYIIKRVNVESMEFEKNVFESFKGS--------NCV
YP_008439222.1:6-928          NCVRFRNTDM-----------HDAFYVIKRCTKSVMDHEQSIYDKLAKC--------DAV
YP_008439200.1:4147-5070      NCVRFRNTDM-----------HDAFYVIKRCTKSVMDHEQSIYDKLAKC--------DAV
YP_001351683.1:4115-5038      NCVRLKNLDK-----------HDAFWIVKKCTKSVMEHEQSIYNLISDC--------GAV
NP_598309.2:4105-5027         NCVRLKNLDK-----------HDAFYVVKRCTKSAMEHEQSIYSRLEKC--------GAI
NP_839965.1:5-927             NCVRLKNLDK-----------HDAFYVVKRCTKSAMEHEQSIYSRLEKC--------GAI
YP_001718610.1:4219-5141      NCVRFKNADK-----------HDAFYVVKRCTKSVMEHEQSIYDALKDC--------GAV
YP_001718603.1:4255-5178      NCVRFKNLDK-----------HDAFFIVKRCTKSVMEHEQSIYDILKYS--------GAL
YP_009199608.1:3977-4899      NCVRFRNADK-----------HDAFFVVKRCTKSVMEHEQSIYDELKHC--------NAL
YP_009755889.1:3957-4880      NCVRLRNLDS-----------NDAFFVVKRCTKSVMDHEQAIYDTLKFC--------NAL
YP_009201729.1:3921-4843      NCVRMRNVDA-----------KDAFFVVKRCVKGVMEHEQSMYDTLKHS--------GVL
YP_009199789.1:4051-4973      NCVRFKNPEY-----------NDAFFVIKKCPKSVMEHEQSIYDILKDS--------GAV
YP_006908641.2:4102-5024      NCVRFRNKLH-----------KDAYFVIKRCPKSVMEHEQSIYDILKDS--------GAI
YP_009200734.1:4035-4958      NCVRLKNLDK-----------HDAFFVIKRCTKSVMEHEQSMYNKLSGS--------NAL
YP_001552234.1:4046-4969      NCVRLKNLDK-----------HDAFFVIKRCTKSVMEHEQSMYNKLSGS--------NAL
YP_009194637.1:4078-5000      NCVRFKNADK-----------DDAFYIVKRCIKSVMDHEQSMYNLLKGC--------NAV
NP_073549.1:4073-4995         NCVRFKNVDK-----------DDAFYIVKRCIKSVMDHEQSMYNLLKGC--------NAV
YP_009824965.1:4100-5023      NCARFKNADL-----------KDGFFVIKRCPKSVMDHEQSMYELLKGC--------GSL
YP_009328933.1:4074-4996      NCVRFKNAEL-----------RDGYFVIKRCTKSVMEHEQSMFNLLSGS--------NAL
YP_003766.2:4048-4970         NCVRFKNADL-----------KDGYFVIKRCTKSVMEHEQSMYNLLNFS--------GAL
YP_009380520.1:2-906          NCVRFRNTGM-----------HDAYYIVKKCSARVMDYEQSVYQKLLHS--------NAL
YP_009336483.1:4065-4985      NCVRFRNTEK-----------HDAYYIVKKCNARVMDYEQSIYNKLVHS--------NAL
YP_004070193.2:4029-4952      NCSRFRNLDK-----------HDAYYVVKRCTKSVMDHEQVCYNDLKDS--------GVV
YP_009199241.1:2-923          NCSRFRNLDQ-----------HDAYYIVKRCTKTVMDHEQVCYNDLKDS--------GAV
NP_058422.1:4001-4928         NCSRFRNLDK-----------HDAYYIVKRCTKTVMDHEQVCYNDLKDS--------GAV
YP_009019180.1:4005-4928      NCSRFKNLDA-----------HDAYYIVKRCRKSVMDHEQVCYNALKHS--------NAL
YP_009256195.1:3945-4868      NCSRFKNLDL-----------HDAYYIVKRCRKSVMDHEQVCYNALKHS--------GAV
YP_001876435.1:3951-4873      NCARFQELDENDD-------EIDSFFVVKQTTPHNFEHEEKCYLDLKA---------DCV
YP_009755920.1:161-1101       NCARFQEL--GPEDYKKGFPYLNSFFVVKQTTPANYQHELSVYQDLKS---------EVV
YP_009825006.1:3968-4911      NCARFQEVFEGEDSWKRGLEYKDSYFVVKQTTPSNYAHEQACYEDLKS---------DVV
YP_009824996.1:3940-4870      KCGRFQEVRDTED---GILEYCDSYFGVKQTTPSNYEHEKACYEELKS---------EVT
NP_740629.1:10-940            NCARFQELRDTED---GNLEYLDSYFVVKQTTPSNYEHEKSCYEDLKS---------EVT
YP_001941185.1:9-941          NCARFQEVRDTED---GNLEYLNSYFVVKQTTPSNYEHEKSCYEDLKS---------EVT
YP_009755832.1:4409-5332      NCCRFQRVDDDGA-------MLDLFYVVKRASLEIYNREKECYELIKEC--------GSV
YP_009113022.1:4412-5344      NCCRFQCAEEDGT-------LLDQYFVVKRTGLDIYDKEKACYERLKDC--------SVV
YP_009555260.1:5-928          NCCRFQRVDENGD-------KLDQFFVVKRTDLTIYNREMKCYERVKDC--------KFV
NP_150073.2:4374-5297         NCCRFQRVDENGD-------KLDQFFVVKRTDLTIYNREMECYERVKDC--------KFV
NP_742138.1:5-928             NCCRFQRVDENGD-------KLDQFFVVKRTDLTIYNREMECYERVKDC--------KFV
YP_459941.1:5-928             NCCRFQRIDDDGN-------KLDKFFVVKRTNLEVYNKEKTYYELTKSC--------GVV
NP_001012452.1:5-928          NCFRFQRVDEEGN-------KLDKFFVVKRTNLEVYNKEKECYELTKDC--------GVV
YP_003029844.1:4455-5378      NCCRFQRVDEDGN-------KLDKFFVVKRTNLEVYNKEKECYELTKEC--------GVV
YP_009824978.1:4461-5384      NCCRFQRVDEDGN-------KLDKFFVVKRTNLEVYNKEKECYELTKEC--------GVV
NP_045299.1:11-939            NCCRFQRVDEDGN-------KLDKFFVVKRTNLEVYNKEKECYELTKEC--------GVV
YP_009513008.1:4445-5374      NTCRFVELDDQGH-------KLDSYFVVKRHTMENYELERHCYDLLKAC--------DSV
YP_001039952.1:4425-5354      NTCRFVQVDDEGH-------KLDSYFIVKRHTMSNYELEKRCYDLLKDC--------DAV
YP_001039961.1:4471-5401      NTCRFVEVDDEGH-------RLDSFFVVKRHTMENYELEKRCYDLVKDC--------DAV
YP_009361856.1:3-856          ----------------------------------NYELEKHCYDLLRDC--------DSV
YP_009047223.1:4-933          NTCRFVELDDQGH-------HLDSYFVVKRHTMENYELEKHCYDLLRDC--------DAV
YP_009824989.1:1-823          ------------------------------------------------------------
YP_001039970.1:4234-5165      NCCRYQELDADGT-------QLDSYFVVKRHTESNYLLEQRCYEKLKDC--------GVV
YP_009273004.1:4276-5207      NCCRYQELDSEGN-------KLDSYFVVKRHTEENYALEQRCYDKLKDC--------DVV
YP_009072438.1:4540-5466      NCCRFQEIDEDGK-------ALDSFFIVKRHTEDNFKLEQEMYDLLKDS--------GVV
YP_009725307.1:1-932          NCCRFQEKDEDDN-------LIDSYFVVKRHTFSNYQHEETIYNLLKDC--------PAV
NP_828869.1:1-932             NCCRFQEKDEEGN-------LLDSYFVVKRHTMSNYQHEETIYNLVKDC--------PAV
YP_003858583.1:4361-5292      NCCRFQEVDEEGN-------LLDSYFVVKRHTMSNYQHEETMYNLVKEC--------PAV
YP_009755852.1:418-491        ------------------------------------------------------------
YP_009130641.1:5060-5504      ------------------------------------------------------------
YP_009130642.1:24-773         --------------------------------------------NLPKS--------LPI
YP_009505581.1:5227-5608      ------------------------------------------------------------
YP_803213.1:4888-5301         ------------------------------------------------------------
YP_008798230.1:4748-5210      ------------------------------------------------------------
YP_009380535.1:4804-5239      ------------------------------------------------------------
YP_337905.2:4805-5240         ------------------------------------------------------------
YP_009142787.1:3437-3891      ------------------------------------------------------------
YP_009755883.1:5300-5445      ------------------------------------------------------------
YP_009755883.1:5638-5942      ------------------------------------------------------------
YP_009666299.1:3694-3982      ------------------------------------------------------------
YP_009666260.1:495-808        ------------------------------------------------------------
YP_009755843.1:5240-5920      ------------------------------------------YKAHKDA--------IAI
YP_009052475.1:5872-6556      --------------------------MLKTGTEEDLRHEYNQYLALRDL--------IAM
YP_009408170.1:85-769         --------------------------MLKTGTEEDLRHEYNQYVALKDL--------IAI
YP_009408168.1:5624-6308      --------------------------MLKTGTEEDLRHEYNQYVALKDL--------IAI
YP_009755877.1:5298-5913      ------------------------------------------------------------
YP_009344970.1:5445-5886      ------------------------------------------------------------
                                                                                          

YP_009755862.1:2972-3149      ------------------------------------------------------------
YP_009130631.2:2175-2476      ------------------------------------------------------------
YP_009121772.1:2404-2553      ------------------------------------------------------------
YP_009755856.1:2547-2792      ------------------------------------------------------------
YP_009142787.1:3156-3301      VPHKIINLKG-KYEVKCLVRGPTTLQSLGDYVYSFLAGSCEYIKVA--------------
YP_009380535.1:4511-4628      IPHHMIH-QN---GEWFLVRGPTTQWSLGDLVYAIWLGDQAYLDECG-------------
YP_337905.2:4512-4629         IPHHMVH-QN---GEWFLVRGPTTQWSLGDLVYAIWLGDQAYLDECG-------------
YP_008798230.1:4467-4624      IPHHMVS-YN---NEWFLVRGPTTQWSLGDLVYAIWLGDQDYLAECG-------------
YP_803213.1:4581-4739         LQHARFNH-D---GTDYLIRYYTTPYSLGDLVYAYMVGDFKHMLLAL-------------
YP_009505581.1:4931-5062      LKHDRINY-N---KQDILVRYYTTPYSLGDLVYAYQLGDLQHMQLVL-------------
YP_009666260.1:77-230         PEHRIVELEN---GVKLLLRGPVTKKSIGDIVYAHFANDTDDRPEVP-------------
YP_009344970.1:5309-5333      ------------------------------------------------------------
YP_005352870.1:3558-4474      PQHDFFKFDG----TPNVVRQYLTKYTLLDLVYALRHLSDS-VELLREILQTHCGTKD--
YP_005352862.1:3602-4535      AYHDFFKFDG----VNNVVRRHLTKYTLLDLVYALRHLSTS-QEIIQEILTTMCGTSE--
YP_005352880.1:3525-4451      AKTEFFKFDK----IPNVNRHNLTKYTLLDLAYAIRHLSTS-KDVIQDILITMCGTPQ--
YP_005352837.1:3611-4536      AKTDFFKFDK----IPNVNRQYLTKYTLLDLAYALRHLSTS-KDVIREILITMCGTSE--
YP_002308478.1:3580-4505      ARTEFFKFDK----IPNVNRQFLTKYTLLDLAYALRHLSTS-RDVIKEILITICGTTE--
YP_002308496.1:3599-4527      ARTEFFKFDK----IPNVNRQNLTKYTLLDLAYALRHLSTS-KDVIKEVLMTMCGTPE--
YP_005352845.1:3627-4558      AKTEFFKFDK----IPNVNRQYLTKYTLLDLAYALRHLSTS-KDVIQEILTTMCGTPE--
YP_009513020.1:3617-4548      AKTEFFKFDK----IPNVNRQYLTKYTLLDLAYALRHLSTS-KDVIQEILITMCGTPE--
YP_002308505.1:3658-4589      AKTEFFKFDK----IPNVNRQYLTKYTLLDLAYAIRHLSTS-RDVIKEILITICGTPE--
YP_005352853.1:3605-4536      AKTEFFKFDK----IPNVSRQYLTKYTLLDLAYAIRHLSTS-RDVIKEILITICGTPE--
YP_009755838.1:3713-4631      AEHSFFNFRDGV-VTGNVVRRNLTKYTMMDLCYALRQFDEKNCDVLKEILVDTGCCDE--
YP_009824973.1:3657-4579      AEHDFFKFHHGRQEFGNICRKNLTKYTMMDLCFALRNFDENHCEVLKEILVLIKCCDE--
YP_008439222.1:6-928          AKHDFFTWKEGRSIYGNVCRCNLTKYTMMDLCFALRNFDERNCQTLKEILVLTGACDE--
YP_008439200.1:4147-5070      AKHDFFTWKEGRSIYGNVCRCNLTKYTMMDLCFALRNFDERNCQTLKEILVLTGACDE--
YP_001351683.1:4115-5038      AKHDFFTWKEGRSVYGNVCRQDLTEYTMMDLCYALRNFDENNCETLKKILVVVGACDE--
NP_598309.2:4105-5027         AEHDFFTWKDGRAIYGNVCRKDLTEYTMMDLCYALRNFDENNCDVLKSILIKVGACEE--
NP_839965.1:5-927             AEHDFFTWKDGRAIYGNVCRKDLTEYTMMDLCYALRNFDENNCDVLKSILIKVGACEE--
YP_001718610.1:4219-5141      SPHDFFVWKDGRSVYGNIARHDLTKYTMMDLVHALRNFDEKNCETLKEILVISGACDS--
YP_001718603.1:4255-5178      AIHDFFLWKDGRAIYGNICRQDLTKYTMMDLVNALRNFDEKNCEVLKEILILTGACDS--
YP_009199608.1:3977-4899      APHDFFTWKEGRAVYGNISRQNLTKYTMMDLCYALRNFDERNCDTLKEILVLTGCCSE--
YP_009755889.1:3957-4880      ASHDFYVWKDGRSIYGNISRQNLTKYTMMDLAFALRNFDERNCETLKEILVLTGACDS--
YP_009201729.1:3921-4843      APHDFYLWKNGRSVYGNVSRQNLTKYTMMDLVFALRNFDERNCDVLKEILVLVGACDE--
YP_009199789.1:4051-4973      ASHDFFTWKDGRAIYGNISRQNLTKYTMMDLVYALRNFDEKNCETLKEILVLTGACEE--
YP_006908641.2:4102-5024      ATHDFFVWKDGRMIYGNISRQDLTKYTMMDLVYALRNFDEKNCETLKEILVITGACDQ--
YP_009200734.1:4035-4958      AVHDFFTWKDGRSIYGNVCRQDLSKYTMMDLCYALRNFDERNCETLKEILVLTGCCDQ--
YP_001552234.1:4046-4969      AVHDFFTWKDGRSIYGNVCRQDLSKYTMMDLCYALRNFDERNCETLKEILVLTGCCDQ--
YP_009194637.1:4078-5000      AKHDFFTWHEGRTIYGNVSRQDLTKYTMMDLCFALRNFDEKDCEVLKEILVLTGCCGT--
NP_073549.1:4073-4995         AKHDFFTWHEGRTIYGNVSRQDLTKYTMMDLCFALRNFDEKDCEVFKEILVLTGCCST--
YP_009824965.1:4100-5023      ASHDFFTWREGRSVYGNVSRQNLTKYTMMDLVFALRNFDEKDCEVLKEILVLTGCCDE--
YP_009328933.1:4074-4996      AQHDFFTWKDGRVIYGNVSRQNLTKYTMMDLVYAMRNFDEQNCDVLKEILVLTGCCDN--
YP_003766.2:4048-4970         AEHDFFTWKDGRVIYGNVSRHNLTKYTMMDLVYAMRNFDEQNCDVLKEVLVLTGCCDN--
YP_009380520.1:2-906          ASHGFFPFKESRNIYGNIVRHNLTKYTMMDLCFALRNFDEKNCDVLKEILVLTNCCDD--
YP_009336483.1:4065-4985      AVHSFFPYKEGRSIFGNITRHDLTKYTMMDLCFALRNFDEKNCDVLKEILVLTNCCDE--
YP_004070193.2:4029-4952      AEHDFFLYKEGRCEFGNVARKDLTKYTMMDLCYAIRNFDEKNCEVLKEILVTLGACNE--
YP_009199241.1:2-923          AEHDFFTYKEGRCEFGNVARRNLTKYTMMDLCYAIRNFDEKNCEVLKEILVTVGACTE--
NP_058422.1:4001-4928         AEHDFFTYKEGRCEFGNVARRNLTKYTMMDLCYAIRNFDEKNCEVLKEILVTVGACTE--
YP_009019180.1:4005-4928      ASHDFFEYSEGRHVFGNVCRRNLTKYTMMDLCYALRNFDEKNCDVLKEILVLTNCCDS--
YP_009256195.1:3945-4868      ASHSFFEYNEGRSIFGNVCRRDLTKYTMMDLCYALRNFDEKNCEVLKEILVLTGCCDS--
YP_001876435.1:3951-4873      AVHDFFRFE-G---MYSICRQRLTKYTMMDLCYAFRHFDPNDCDVLKEILVVKGCCE---
YP_009755920.1:161-1101       AVHDFFIFDKS---TYNIVRQRLTKYSMMDFCYALRHFDPKDCEVLKEILVDFECIPGYY
YP_009825006.1:3968-4911      AVHDFFVFNKT---IYNVSRQRLTKYTMMDLCYALRHFDPKDCEVLKEILVLNDCIEDWY
YP_009824996.1:3940-4870      ADHDFFVFNKN---IFNISRQRLTKYTKMDFCYALRHFDPKDCEVLKEILVTYGCIEDYH
NP_740629.1:10-940            ADHDFFVFNKN---IYNISRQRLTKYTMMDFCYALRHFDPKDCEVLKEILVTYGCIEDYH
YP_001941185.1:9-941          ADHDFFVFNKN---IYNISRQRLTKYTMMDFCYALRHFDPKDCEVLKEILVTYGCIEDYH
YP_009755832.1:4409-5332      AVHDFFTFDVEGSRVPHIVRKDLTKYTMLDLCYALRHFDRNDCSTLKEILSLYADCDE--
YP_009113022.1:4412-5344      AVHDFFTFDVEGSRVPHIVRKYLTKYTMLDLCYALRHFDRNDCSLLCDILCLYAECEQ--
YP_009555260.1:5-928          AEHDFFTFDVEGSRVPHIVRKDLTKYTMLDLCYALRHFDRNDCMLLCDILSIYAGCEQ--
NP_150073.2:4374-5297         AEHDFFTFDVEGSRVPHIVRKDLTKYTMLDLCYALRHFDRNDCMLLCDILSIYAGCEQ--
NP_742138.1:5-928             AEHDFFTFDVEGSRVPHIVRKDLTKYTMLDLCYALRHFDRNDCMLLCDILSIYAGCEQ--
YP_459941.1:5-928             AEHDFFTFDIDGSRVPHIVRRNLSKYTMLDLCYALRHFDRNDCSILCEILCEYADCKE--
NP_001012452.1:5-928          AEHEFFTFDVEGSRVPHIVRKDLSKFTMLDLCYALRHFDRNDCSTLKEILLTYAECDE--
YP_003029844.1:4455-5378      AEHEFFTFDVEGSRVPHIVRKDLSKFTMLDLCYALRHFDRNDCSTLKEILLTYAECGE--
YP_009824978.1:4461-5384      AEHEFFTFDVEGSRVPHIVRKDLSKFTMLDLCYALRHFDRNDCSTLKEILLTYAECEE--
NP_045299.1:11-939            AEHEFFTFDVEGSRVPHIVRKDLSKFTMLDLCYALRHFDRNDCSTLKEILLTYAECEE--
YP_009513008.1:4445-5374      AAHDFFVFDVDKTKTPHIVRQRLTEYTMMDLVYALRHFDQNNCEVLKTILVRYGCCEE--
YP_001039952.1:4425-5354      AIHDFFIFDVDKTKTPHIVRQSLTEYTMMDLVYALRHFDQNNCEVLKSILVKYGCCEQ--
YP_001039961.1:4471-5401      AVHDFFIFDVDKVKTPHIVRQRLTEYTMMDLVYALRHFDQNNCEVLKSILVKYGCCDA--
YP_009361856.1:3-856          APHDFFVFDVDKTKTPHIVRQRLTEYTMMDLVYALRHFDQNNCEVLKAILVKYDCCDA--
YP_009047223.1:4-933          APHDFFIFDVDKVKTPHIVRQRLTEYTMMDLVYALRHFDQN-SEVLKAILVKYGCCDV--
YP_009824989.1:1-823          -------------MVPHISRQFLTKYTMADLVYSLRHFDNNNCDTLKEILVLRGCCDV--
YP_001039970.1:4234-5165      ARHDFFKFNIEGVMTPHVSRERLTKYTMADLVYSLRHFDNNNCDTLKEILVLRGCCTA--
YP_009273004.1:4276-5207      ARHDFFKFKVEGVMTPHISRQRLTKYTMADLVYSLRHFDNNNCEILKEILVMRGCCDE--
YP_009072438.1:4540-5466      AVHDFFHFRVEGRMEPHITRQRLTKYTMADLVYAFRHFDENSCEVLKEILVTYNCCGS--
YP_009725307.1:1-932          AKHDFFKFRIDGDMVPHISRQRLTKYTMADLVYALRHFDEGNCDTLKEILVTYNCCDD--
NP_828869.1:1-932             AVHDFFKFRVDGDMVPHISRQRLTKYTMADLVYALRHFDEGNCDTLKEILVTYNCCDD--
YP_003858583.1:4361-5292      AVHDFFKFRVDGDMVPHISRQRLTKYTMADLVYALRHFDEGNCDTLKEILVTYNCCDD--
YP_009755852.1:418-491        ------------------------------------------------------------
YP_009130641.1:5060-5504      ------------------------------------------------------------
YP_009130642.1:24-773         LTHKLMTY-NR---DNLLIRYYTTPYSLGDLVYAYQLGDFEHLLLAA------GLSPN--
YP_009505581.1:5227-5608      ------------------------------------------------------------
YP_803213.1:4888-5301         ------------------------------------------------------------
YP_008798230.1:4748-5210      ------------------------------------------------------------
YP_009380535.1:4804-5239      ------------------------------------------------------------
YP_337905.2:4805-5240         ------------------------------------------------------------
YP_009142787.1:3437-3891      ------------------------------------------------------------
YP_009755883.1:5300-5445      -------------------RGPTTEHSIGDLVYAHFANNTSDAL----------------
YP_009755883.1:5638-5942      ------------------------------------------------------------
YP_009666299.1:3694-3982      ------------------------------------------------------------
YP_009666260.1:495-808        ------------------------------------------------------------
YP_009755843.1:5240-5920      PKHTVYKLSTG---ASILIRGPVTKQSLGDIVYAHLHNDTSDAP----------------
YP_009052475.1:5872-6556      PEHKLIQLENG---SYILIRGPVTEKSLGDLVYSHLHNQTEDAV----------------
YP_009408170.1:85-769         PEHKLIRLKNN---SYILIRGPVTKKSLGDLVYSHLHNQTADAV----------------
YP_009408168.1:5624-6308      PEHKLIRLKNN---SYILIRGPVTKKSLGDLVYSHLHNQTADAV----------------
YP_009755877.1:5298-5913      ------------------------------------------------------------
YP_009344970.1:5445-5886      ------------------------------------------------------------
                                                                                          

YP_009755862.1:2972-3149      ------------------------------------------------------------
YP_009130631.2:2175-2476      ------------------------------------------------------------
YP_009121772.1:2404-2553      ------------------------------------------------------------
YP_009755856.1:2547-2792      ------------------------------------------------------------
YP_009142787.1:3156-3301      ---------------------DRADLTEYGQFQNELKALLQPCIEGL----LSMRKAKIQ
YP_009380535.1:4511-4628      -----------FVF--NP---SRDEFFEDANQRSYLANLLEPAILSFCGIFQCVKDCQVP
YP_337905.2:4512-4629         -----------FVF--NP---SRDEFLDDANQRSYLANLLEPAILSFCEIFHCVKGCQVP
YP_008798230.1:4467-4624      -----------FVF--NP---SRDEFFEDAKQRSHLAFLLEPAILSFCDIFSYIKKFGLP
YP_803213.1:4581-4739         -----------DIT--DETCLDPGNYSSYYNFKEQLRNKLASVIPNV----NKILAAELP
YP_009505581.1:4931-5062      -----------NLD--DHRVLDPGFYSEYHFFKSEIRKVLTKCIPNV----NIILKANLP
YP_009666260.1:77-230         ---------------------DKGDLVQADRIQKNLFEQLYPAIDNLDRIRQFCHEGRIR
YP_009344970.1:5309-5333      -------------------------------------------------------NDHIV
YP_005352870.1:3558-4474      -----------DFFE--GVWYDPIENVHFYTEFHKLGEIINKCVLKANTFVSTVNKLGFL
YP_005352862.1:3602-4535      -----------EWFV--DGWYDPIENPTFYDEFHKLGSLINNCVVMANKFADTCKTVGLV
YP_005352880.1:3525-4451      -----------TWFD--DQWFDPIENPTFYNEIHKLGVILNRCILNANKFASICRDVGLV
YP_005352837.1:3611-4536      -----------DWFG--DLWYDPIENPTFYREFHKLGSILNRCVLNANAFAKAAADSGVV
YP_002308478.1:3580-4505      -----------EWFG--DSWFDPIENPTFYREFHKLGSVLNRCVLNANAFAKACSELGIV
YP_002308496.1:3599-4527      -----------EWFD--EQWYDPIENQTFYREFHKLGSILNRCVINANTFAKACADAGLV
YP_005352845.1:3627-4558      -----------DWFG--ENWFDPIENPSFYKEFHKLGDILNRCVLNANKFASACIDAGLV
YP_009513020.1:3617-4548      -----------DWFG--ENWFDPIENPSFYKEFHKLGDILNRCVLNANKFASACIDAGLV
YP_002308505.1:3658-4589      -----------DWFG--ELWYDPIENPTFYREFHKLGGVLNRCVLNANKFAEACQQAGLV
YP_005352853.1:3605-4536      -----------SWFD--DQWFDPIENPTFYREFHKLGGVLNRCVLNANKFAEACQQVGLV
YP_009755838.1:3713-4631      -----------KYFD-NKNWFDPVENEDLGRVYANLGSVVNNALLKCVQLCDLMVAKGLV
YP_009824973.1:3657-4579      -----------KYFE-NKLWFDPIENEDLYKVYAKLGHIVNTALLKCVEMCDLMVAKGYI
YP_008439222.1:6-928          -----------SYFE-NKLWFDPVENEDIHRVYAKLGVVVARAMLNCVKLCDAMVKAGIV
YP_008439200.1:4147-5070      -----------SYFE-NKLWFDPVENEDIHRVYAKLGVVVARAMLNCVKLCDAMVKAGIV
YP_001351683.1:4115-5038      -----------SYFD-NKLWFDPVENEDVHRVYAKLGTIVARAMLKCVKYCDAMVEQGIV
NP_598309.2:4105-5027         -----------SYFN-NKVWFDPVENEDIHRVYALLGTIVARAMLKCVKFCDAMVEQGIV
NP_839965.1:5-927             -----------SYFN-NKVWFDPVENEDIHRVYALLGTIVARAMLKCVKFCDAMVEQGIV
YP_001718610.1:4219-5141      -----------SYFD-NKNWYDPVENEDIHRVYAKLGCVVANAMLKCVALCDAMVAKGVV
YP_001718603.1:4255-5178      -----------SYFD-NKSWYDPVENEDIHRVYAKLGDVIANAMLKCVALCDAMTEKGIV
YP_009199608.1:3977-4899      -----------AYFD-NKCWYDPVENEHIHKVYAQLGVIVANAMLKCVRLCDAMVEKGIV
YP_009755889.1:3957-4880      -----------SYFD-NKNWYDPVENEDIHRVYASLGRIVANALLKCVQVCDAMVEKGIV
YP_009201729.1:3921-4843      -----------SYFE-NKCWYDPVENEDIHRVYAALGRIVNTAMLNCVKLCDAMVEKGII
YP_009199789.1:4051-4973      -----------SYFE-SKVWFDPVENEDIHRVYAILGKIVANSMIKCVRLCDAMVENGIV
YP_006908641.2:4102-5024      -----------SYFD-NKFWFDPVENEDLHRVYAILGKIVANAMLKCVRLGDAMVKHGIV
YP_009200734.1:4035-4958      -----------SYFD-NKVWYDPVENEDLHRVYALLGQRVANAMLKCVKLCDEMVTKGVV
YP_001552234.1:4046-4969      -----------SYFD-NKVWYDPVENEDLHRVYALLGQRVANAMLKCVKLCDEMVTKGVV
YP_009194637.1:4078-5000      -----------DYFE-MKNWFDPVENEDIHRVYAALGTVVANAMLKCVALCDEMVLRGVV
NP_073549.1:4073-4995         -----------DYFE-MKNWFDPIENEDIHRVYAALGKVVANAMLKCVAFCDEMVLKGVV
YP_009824965.1:4100-5023      -----------SYFD-NKDWYDPVENEDIHRVYATLGKIVSNAMLKCVALCDEMVLRGVV
YP_009328933.1:4074-4996      -----------SYFD-NKSWYDPVENEDIHRVYAALGKVVANAMLKCVALCDEMVVKGVV
YP_003766.2:4048-4970         -----------SYFD-SKGWYDPVENEDIHRVYASLGKIVARAMLKCVALCDAMVAKGVV
YP_009380520.1:2-906          -----------TYFE-NPNWYDPVENEHIHVVYYKLGTVVSNAMLKCVALCDAMVEKGLI
YP_009336483.1:4065-4985      -----------KYFD-NPNWYDPVENEHIHVVYYKLGIVIANAMLKCVALCDAMVEKGLI
YP_004070193.2:4029-4952      -----------SFFE-NKDWFDPVENEAIHEVYARLGPIVANAMLKCVAFCDAIVEKGYI
YP_009199241.1:2-923          -----------EFFE-NKDWFDPVENEAIHEVYAKLGPIVANAMLKCVAFCDAIVEKGYI
NP_058422.1:4001-4928         -----------EFFE-NKDWFDPVENEAIHEVYAKLGPIVANAMLKCVAFCDAIVEKGYI
YP_009019180.1:4005-4928      -----------TFFD-NPDWYDPVENEAIHVVYAKLGHIVANAMLKCVALCDAMVEKGYV
YP_009256195.1:3945-4868      -----------SYFD-NPDWYDPVENEAIHVVYAKLGRVVSNAMLKCVALCDAMVEKGLI
YP_001876435.1:3951-4873      ----------WDYFD-QPNWYDPVENPDWFSLISRLGPIFQRALIKVAEFCDLMVEKGYI
YP_009755920.1:161-1101       SHMFGPDLSPGSWFDHNPLWYDPIENPSYHDIMANLGCVVNRAVLNCVKFCDLMVDKGYI
YP_009825006.1:3968-4911      WNRSGENQTPWDWFDHNLTWYDPIENPSYYAILANLGHIVRHALLNAVKFGDLMVEKGYV
YP_009824996.1:3940-4870      ----------PKWFEENKDWYDPIENPKYYAMLAKMGPIVRRALLNAIEFSNLMVEKGYV
NP_740629.1:10-940            ----------PKWFEENKDWYDPIENSKYYVMLAKMGPIVRRALLNAIEFGNLMVEKGYV
YP_001941185.1:9-941          ----------PKWFEENKDWYDPIENPKYYAMLAKVGPIVRRALLNAIEFGNLMVEKGYV
YP_009755832.1:4409-5332      -----------SYFT-KKDWYDFVENPDIIKVYKKLGPIFNRALVNTNKFADAMVEAGLV
YP_009113022.1:4412-5344      -----------SYFT-KKDWYDFVENPDIINVYKKLGPIFNRALLNTAKFADAMVEAGLV
YP_009555260.1:5-928          -----------SYFT-KKDWYDFVENPDIINVYKKLGPIFNRALVSATEFADKLVEVGLV
NP_150073.2:4374-5297         -----------SYFT-KKDWYDFVENPDIINVYKKLGPIFNRALVSATEFADKLVEVGLV
NP_742138.1:5-928             -----------SYFT-KKDWYDFVENPDIINVYKKLGPIFNRALVSATEFADKLVEVGLV
YP_459941.1:5-928             -----------SYFS-KKDWYDFVENPDIINIYKKLGPIFNRALLNTVIFADTLVEVGLV
NP_001012452.1:5-928          -----------SYFQ-KKDWYDFVENPDIINVYKKLGPIFNRALLNTANFADTLVEAGLV
YP_003029844.1:4455-5378      -----------SYFQ-KKDWYDFVENPDIINVYKKLGPIFNRALLNTAKFADALVEAGLV
YP_009824978.1:4461-5384      -----------SYFQ-KKDWYDFVENPDIINVYKKLGPIFNRALLNTAKFADALVEAGLV
NP_045299.1:11-939            -----------SYFQ-KKDWYDFVENPDIINVYKKLGPIFNRALLNTAKFADALVEAGLV
YP_009513008.1:4445-5374      -----------SYFD-NKLWFDFVENPDVIRVYHKLGELVRRAMLSTVKFCDHMVKSGLV
YP_001039952.1:4425-5354      -----------SYFD-NKLWFDFVENPSVIGVYHKLGERIRQAMLNTVKMCDHMVKSGLV
YP_001039961.1:4471-5401      -----------SYFD-NKLWFDFVENPNVISVYHKLGERIRQAVLNTVKFCDQMVKSGLV
YP_009361856.1:3-856          -----------TYFE-NKLWFDFVENPSVIGVYHKLGERVRQAVLSTVKFCDHMVKAGLV
YP_009047223.1:4-933          -----------TYFE-NKLWFDFVENPSVIGVYHKLGERVRQAILNTVKFCDHMVKAGLV
YP_009824989.1:1-823          -----------AYFD-KKDWFDPVENPDIVNVYHKLGETIRNALLSANFMADAMVKHGLI
YP_001039970.1:4234-5165      -----------DYFD-RKDWYDPVENPDIIRVYHNLGETVRKAVLSAVKMADSMVEQGLI
YP_009273004.1:4276-5207      -----------EFFT-KKDWFDPVETPELISVYHKLGETVRNAVLSANKMADAMVKAGLV
YP_009072438.1:4540-5466      -----------DYFE-KKDWYDYVENPDILNVYARLGERIRCNLLKTVKFCDAMKRHGIV
YP_009725307.1:1-932          -----------DYFN-KKDWYDFVENPDILRVYANLGERVRQALLKTVQFCDAMRNAGIV
NP_828869.1:1-932             -----------DYFN-KKDWYDFVENPDILRVYANLGERVRQSLLKTVQFCDAMRDAGIV
YP_003858583.1:4361-5292      -----------AYFN-KKDWYDFVENPDILRVYACLGERVRQALLKTVQFCDAMRDAGIV
YP_009755852.1:418-491        ------------------------------------------------------------
YP_009130641.1:5060-5504      ------------------------------------------------------------
YP_009130642.1:24-773         ----------------PAQLLDPGNYTQYQQTKEHLRQIIYRSNENLHKIIHYFTTTDKY
YP_009505581.1:5227-5608      ------------------------------------------------------------
YP_803213.1:4888-5301         ------------------------------------------------------------
YP_008798230.1:4748-5210      ------------------------------------------------------------
YP_009380535.1:4804-5239      ------------------------------------------------------------
YP_337905.2:4805-5240         ------------------------------------------------------------
YP_009142787.1:3437-3891      ------------------------------------------------------------
YP_009755883.1:5300-5445      ------------------PIPDKADTRRTGEIQQLTIESFANVFESLDRLRDWCLATNVK
YP_009755883.1:5638-5942      ------------------------------------------------------------
YP_009666299.1:3694-3982      ------------------------------------------------------------
YP_009666260.1:495-808        ------------------------------------------------------------
YP_009755843.1:5240-5920      ------------------TIPDKGKPIETKDILTELAKKLEPAINNLNKLRTWCYANDVQ
YP_009052475.1:5872-6556      ------------------EIPDKGKPEASEQLANELAQQLEPAFDNLDKLRDWCYKYDVQ
YP_009408170.1:85-769         ------------------EIPDKGNPTTAQQLGDELANTLKPAFDNLDKLREWCYAYDVQ
YP_009408168.1:5624-6308      ------------------EIPDKGNPTTAQQLGDELANTLKPAFDNLDKLREWCYAYDVQ
YP_009755877.1:5298-5913      ------------------------------------------------------------
YP_009344970.1:5445-5886      ------------------------------------------------------------
                                                                                          

YP_009755862.1:2972-3149      ------------------------------------------------------------
YP_009130631.2:2175-2476      ------------------------------------------------------------
YP_009121772.1:2404-2553      ------------------------------------------------------------
YP_009755856.1:2547-2792      ------------------------------------------------------------
YP_009142787.1:3156-3301      VPVVLDNIDMFGQWYDF-------------------------------------------
YP_009380535.1:4511-4628      YKITLDNLDLKGQLYDFGDY----------------------------------------
YP_337905.2:4512-4629         YKITLDNLDLKGQLYDFGDY----------------------------------------
YP_008798230.1:4467-4624      YKLTLDNMDLCGNLYDFGDYPCPNVVDNQSALFV----LAEVWSMTR-------------
YP_803213.1:4581-4739         LAITLDNIDLNGFLYDFGDY----------------------------------------
YP_009505581.1:4931-5062      MAITLDNIDCNGMLYDFGDYPQKEIPSNRHVIEA----IRQL------------------
YP_009666260.1:77-230         MPITLDNIDLNGQLYDFGDW----------------------------------------
YP_009344970.1:5309-5333      GVISLDNIDCNGQLMDFGDY----------------------------------------
YP_005352870.1:3558-4474      GVLTPDNQDLEGKIYDFGDYIQS-KSVGCVDMESYYSYLMPAMSLTHMLKSECMEGS---
YP_005352862.1:3602-4535      GILTADNQDLGGQIYDFGDFVVTQPGNGCIEMDAYLSYIMPSMSMTHMLKCECLDDN---
YP_005352880.1:3525-4451      GILTPDNQDLLGQIYDFGDFIVTQPGNGCVDLESYYSYLMPLMSMTHMLKCEMFDID---
YP_005352837.1:3611-4536      GILTPDNQDLLGQIYDFGDCILTEPGNGCIDLSSYYSYLMPIMSMTHMLKCECYDID---
YP_002308478.1:3580-4505      GILTPDNQDLLGQIYDFGDFIITQPGNGCVDLSSYYSYLMPIMSMTHMLKCECYDND---
YP_002308496.1:3599-4527      GILTPDNQDLLGQIYDFGDFIITQQGNGCVDLASYYSYLMPIMSMTHMLKCECYDSD---
YP_005352845.1:3627-4558      GILTPDNQDLLGQIYDFGDFIITQPGNGCVDLASYYSYLMPIMSMTHMLKCECMDSD---
YP_009513020.1:3617-4548      GILTPDNQDLLGQIYDFGDFIITQPGNGCVDLASYYSYLMPIMSMTHMLKCECMDSD---
YP_002308505.1:3658-4589      GILTPDNQDLLGQIYDFGDFISTQPGNGCCDMSSYYSYLMPIMSMTHMLKCECYGPD---
YP_005352853.1:3605-4536      GILTPDNQDLLGQIYDFGDFIQTQPGNGCCDMSSYYSYLMPIMSMTHMLKCECQDSD---
YP_009755838.1:3713-4631      GVVTLDNQDLNGKFYDFGDFQFTANGYGVPVVTSYLSYIMPIMGITRCLDVENFVNG---
YP_009824973.1:3657-4579      GVLTLDNQDLNGNFYDFGDFMRSPPGMGVPVVTSYLSYMMPIMSMTDCLACERYVKSDIY
YP_008439222.1:6-928          GVLTLDNQDLNGKFYDFGDFVPSLEGMGVPLCTSYYSYMMPIMGMTNCLASECFMKSDIF
YP_008439200.1:4147-5070      GVLTLDNQDLNGKFYDFGDFVPSLEGMGVPLCTSYYSYMMPIMGMTNCLASECFMKSDIF
YP_001351683.1:4115-5038      GVITLDNQDLNGDFYDFGDFVTSVKGMGVPICTSYYSYMMPVMGMTNCLASECFIKSDIF
NP_598309.2:4105-5027         GVVTLDNQDLNGDFYDFGDFTCSIKGMGVPICTSYYSYMMPVMGMTNCLASECFVKSDIF
NP_839965.1:5-927             GVVTLDNQDLNGDFYDFGDFTCSIKGMGVPICTSYYSYMMPVMGMTNCLASECFVKSDIF
YP_001718610.1:4219-5141      GVLTLDNQDLNGNFYDFGDFTIGIPGVGVPLATSYYSYLMPVMGMTNCLARECFVKSEIF
YP_001718603.1:4255-5178      GVITLDNQDLNGNFYDFGDFVTSIPGVGVPVCTSYYSYMMPAMGMANCLARECFIKSDIF
YP_009199608.1:3977-4899      GILTLDNQDLNGDFYDFGDFCKTAPGMGVPCCTSYYSYMMPVMGVTNCLASECFMKSSIF
YP_009755889.1:3957-4880      GVLTLDNQDLNGDFYDFGDFSFTIAGMGVPCCTSYYSYLMPVMGMTNCLASECFVKSDIF
YP_009201729.1:3921-4843      GVLTLDNQDLNGLFYDFGDFSFTMPGMGVPCCTSYYSYMMPVMGMTNCLACECFVKSDIF
YP_009199789.1:4051-4973      GVITLDNQDLNGNFYDFGDFARTLPGMGVPLCTSYYSYMMPVMGMTNCLAGECFMKSDIF
YP_006908641.2:4102-5024      GVITLDNQDLNGNFYDFGDFAKTLPGMGVPLCTSYYSYMMPVMGMTNCLAGECFIKSDIF
YP_009200734.1:4035-4958      GVLTLDNQDLNGNFYDFGDFVDVMPGMGIPCCTSYYSYMMPIMTMTNCLACECFMKSDIF
YP_001552234.1:4046-4969      GVLTLDNQDLNGNFYDFGDFVDVMPGMGIPCCTSYYSYMMPIMTMTNCLACECFMKSDIF
YP_009194637.1:4078-5000      GVLTLDNQDLNGNFYDFGDFVLCPPGMGIPYCTSYYSYMMPVMGMTNCLASECFMKSDIF
NP_073549.1:4073-4995         GVLTLDNQDLNGNFYDFGDFVLCPPGMGIPYCTSYYSYMMPVMGMTNCLASECFMKSDIF
YP_009824965.1:4100-5023      GVLTLDNQDLNGNFYDFGDFIVSLPGMGVPCCTSYYSYMMPIMGLTNCLASECFIKSDIF
YP_009328933.1:4074-4996      GVLTLDNQDLNGNFYDFGDFVVSLPGMGVPCCTSYYSYMMPVMGLTNCLASECFVKSDIF
YP_003766.2:4048-4970         GVLTLDNQDLNGNFYDFGDFVVSLPNMGVPCCTSYYSYMMPIMGLTNCLASECFVKSDIF
YP_009380520.1:2-906          GVVTLDNQDLNGNFYDFGDFVEGPEGYGVPCVASYYSYMMPIMGMTNCLAQECYMNSDIF
YP_009336483.1:4065-4985      GVLTLDNQDLNGNFYDFGDFVEGPEGYGVPCVTSYYSYMMPIMGMTNCLAQECYMNSDIF
YP_004070193.2:4029-4952      GIITLDNQDLNGNFYDFGDFVKTTPGFGCACVTSYYSYMMPLMGMTSCLESENFVKSDIY
YP_009199241.1:2-923          GVITLDNQDLNGNFYDFGDFVKTAPGFGCACVTSYYSYMMPLMGMTSCLESENFVKSEIY
NP_058422.1:4001-4928         GVITLDNQDLNGNFYDFGDFVKTAPGFGCACVTSYYSYMMPLMGMTSCLESENFVKSDIY
YP_009019180.1:4005-4928      GIITLDNQDLNGNFYDFGDFVSTIGGCGCACVTSYYSYMMPIMGMTSCLESENFVKSDIY
YP_009256195.1:3945-4868      GVLTLDNQDLNGNFYDFGDFVFTVEGYGCACVTSYYSYMMPIMGMTSCLESENFVKSDIY
YP_001876435.1:3951-4873      GVVTLDNQDLNGNFYDFGDFKKVLPGCGVPVTTSYYSYMMPCLTACDALASERFFEFKA-
YP_009755920.1:161-1101       GVITLDNQDMNGKFYDFGDFQKTMPGSGVPVVDSYYSYLMPLLTMTDALACERYYNFDK-
YP_009825006.1:3968-4911      GVVTLDNQDLNGKFYDFGDFQKTMPGAGVPIFDSYYSYIMPIITMTDALATERFYDFDR-
YP_009824996.1:3940-4870      GVITLDNQDLNGKFYDFGDFQKTAPGAGVPVFDTYYSYKMPIIAKTDAFAPERYFEYDV-
NP_740629.1:10-940            GVITLDNQDLNGKFYDFGDFQKTAPGAGVPVFDTYYSYMMPIIAMTDALAPERYFEYDV-
YP_001941185.1:9-941          GVVTLDNQDLNGKFYDFGDFQKTALGAGIPVFDTYYSYMMPIIAMTDALAPERYFEYDV-
YP_009755832.1:4409-5332      GVLTLDNQDMNGLWYDFGDFVITAPGCGVAVADSYYSYMMPMLTMCHALDCELYVNN---
YP_009113022.1:4412-5344      GVLTLDNQDLNGIWYDFGDFVLAAPGCGVAIADSYYSYMMPMLTMCHALDSELYVNG---
YP_009555260.1:5-928          GVLTLDNQDLNGKWYDFGDYVIAAPGCGVAIADSYYSYIMPMLTMCHALDCELYVNN---
NP_150073.2:4374-5297         GILTLDNQDLNGKWYDFGDYVIAAPGCGVAIADSYYSYMMPMLTMCHALDCELYVNN---
NP_742138.1:5-928             GILTLDNQDLNGKWYDFGDYVIAAPGCGVAIADSYYSYMMPMLTMCHALDCELYVNN---
YP_459941.1:5-928             GVLTLDNQDLYGQWYDFGDFIQTAPGFGVAVADSYYSYMMPMLTMCHVLDCELFVND---
NP_001012452.1:5-928          GVLTLDNQDLYGQWYDFGDFVKTVPCCGVAVADSYYSYMMPMLTMCHALDSELFVNG---
YP_003029844.1:4455-5378      GVLTLDNQDLYGQWYDFGDFVKTVPGCGVAVADSYYSYMMPMLTMCHALDSELYVNG---
YP_009824978.1:4461-5384      GVLTLDNQDLYGQWYDFGDFVKTVPGCGVAVADSYYSYMMPMLTMCHALDSELFVNG---
NP_045299.1:11-939            GVLTLDNQDLYGQWYDFGDFVKTVPGCGVAVADSYYSYMMPMLTMCHALDSELFVNG---
YP_009513008.1:4445-5374      GVLTLDNQDLNGKWYDFGDFVVTQPGAGVAIVDSYYSYLMPVLSMTDALAAETHKDCDL-
YP_001039952.1:4425-5354      GVLTLDNQDLNGKWYDFGDFVITQPGAGVAIVDSYYSYLMPVLSMTNCLAAETHKDCDF-
YP_001039961.1:4471-5401      GVLTLDNQDLNGKWYDFGDFVITQPGAGVAIVDSYYSYLMPVLSMTNCLAAETHRDCDL-
YP_009361856.1:3-856          GVLTLDNQDLNGKWYDFGDFVITQPGSGVAIVDSYYSYLMPVLSMTNCLAAETHRDCDF-
YP_009047223.1:4-933          GVLTLDNQDLNGKWYDFGDFVITQPGSGVAIVDSYYSYLMPVLSMTDCLAAETHRDCDF-
YP_009824989.1:1-823          GVLTLDNQDLDGRWYDFGDFIQGPPGAGVAIMDTYYSLAMPVYTMTDMLAAERHLDGDL-
YP_001039970.1:4234-5165      GVLTLDNQDLNGQWYDFGDFIEGPAGAGVAVMDTYYSLAMPVYTMTNMLAAECHVDGDF-
YP_009273004.1:4276-5207      GVLTLDNQDLNGKWYDFGDFIEAPPGTGVAVMDTYYSLAMPVYTMTNMLAAECHVDGDL-
YP_009072438.1:4540-5466      GVLTLDNQDLNGNWCDFGDFVRGFPGNGVPVVDSYYSLLMPLMTMTKMLEAETHVDCDL-
YP_009725307.1:1-932          GVLTLDNQDLNGNWYDFGDFIQTTPGSGVPVVDSYYSLLMPILTLTRALTAESHVDTDL-
NP_828869.1:1-932             GVLTLDNQDLNGNWYDFGDFVQVAPGCGVPIVDSYYSLLMPILTLTRALAAESHMDADL-
YP_003858583.1:4361-5292      GVLTLDNQDLNGNWYDFGDFVQVAPGAGIPIVDSYYSLLMPILTLTKALAAESHMDCDT-
YP_009755852.1:418-491        ------------------------------------------------------------
YP_009130641.1:5060-5504      ------------------------------------------------------------
YP_009130642.1:24-773         LPLTLDNIDQNGYLYDFGDYPAKSPVNNHHVLESWTQFCVFC---------EVNLAE---
YP_009505581.1:5227-5608      ------------------------------------------------------------
YP_803213.1:4888-5301         ------------------------------------------------------------
YP_008798230.1:4748-5210      ------------------------------------------------------------
YP_009380535.1:4804-5239      ------------------------------------------------------------
YP_337905.2:4805-5240         ------------------------------------------------------------
YP_009142787.1:3437-3891      ------------------------------------------------------------
YP_009755883.1:5300-5445      LPITLDNIDLNGRYMDFGDVDSGT-HNVDNALAD---LLRC-------------------
YP_009755883.1:5638-5942      ------------------------------------------------------------
YP_009666299.1:3694-3982      ------------------------------------------------------------
YP_009666260.1:495-808        ------------------------------------------------------------
YP_009755843.1:5240-5920      LPITLDNIDLNGQLYDFGDINTGP-HNIDIALSD---FMRC-------------------
YP_009052475.1:5872-6556      LPITLDNIDLDGQLYDFGDMGTSS-HNIDIALSD---LMRL-------------------
YP_009408170.1:85-769         MPITLDNIDLEGQLYDFGDMNTSP-HNIDIALSD---LMRL-------------------
YP_009408168.1:5624-6308      MPITLDNIDLEGQLYDFGDMNTSP-HNIDIALSD---LMRL-------------------
YP_009755877.1:5298-5913      GYISLDNVDCNGLLYDFDDFGKGVKPNLNIMLAD---FCMY-------------------
YP_009344970.1:5445-5886      ------------------------------------------------------------
                                                                                          

YP_009755862.1:2972-3149      ------------------------------------------------------------
YP_009130631.2:2175-2476      ------------------------------------------------------------
YP_009121772.1:2404-2553      ------------------------------------------------------------
YP_009755856.1:2547-2792      ------------------------------------------------------------
YP_009142787.1:3156-3301      ------------------------------------------------------------
YP_009380535.1:4511-4628      ------------------------------------------------------------
YP_337905.2:4512-4629         ------------------------------------------------------------
YP_008798230.1:4467-4624      ------------------------------------------------------------
YP_803213.1:4581-4739         ------------------------------------------------------------
YP_009505581.1:4931-5062      ------------------------------------------------------------
YP_009666260.1:77-230         ------------------------------------------------------------
YP_009344970.1:5309-5333      ------------------------------------------------------------
YP_005352870.1:3558-4474      -G-FKEYPISQYDFTDYKVMLFKKYFPFWNRTYHPNTIDCQDDRCILHCANFNILFAMCI
YP_005352862.1:3602-4535      -GSYKDYSIYQYDFTDYKMELFNKYFRHWSQTYHPNCVDCVDDRCIVHCANFNILFAMCL
YP_005352880.1:3525-4451      -GNYKEYDGYQYDYTDYKKYLFDKYFQHWRMPYHPNTIDCVDDRFLLHCANFNVLFAMCI
YP_005352837.1:3611-4536      -GSSLEYDGFQYDFTDFKLQLFDKYFKYWDRPYHPNTIDCPDDRCVLHCANFNILFAMCI
YP_002308478.1:3580-4505      -GNEIDYDGFQYDFTDFKLSLFSKYFTYWDRPYHPNTVDCPDDRCVLHCANFNVLFAMCI
YP_002308496.1:3599-4527      -GNDLVYDGFQYDFTEFKLSLFSKYFTYWDRPYHPNTVDCPDDRCVLHCANFNVLFAMCI
YP_005352845.1:3627-4558      -GNPLEYDGFQYDFTDFKLGLFEKYFKYWDRPYHPNTVECPDDRCVLHCANFNVLFAMCI
YP_009513020.1:3617-4548      -GNPLEYDGFQYDFTDFKLGLFEKYFKYWDRPYHPNTVECPDDRCVLHCANFNVLFAMCI
YP_002308505.1:3658-4589      -GNAIEYDGFQYDFTDLKLEWFEKYFKFWDRPYHPNTVDCPDDRCVLHCANFNILFAMCI
YP_005352853.1:3605-4536      -GNPVEYDGFQYDFTDLKLHWFEKYFKFWDRPYHPNTVECPDDRCVLHCANFNILFAMCI
YP_009755838.1:3713-4631      --EPKKFDLQHYDYTDYKLKLFCKYFKYWDRVYHPNCVDCHDDDCLLHCSNWNTLFSTVI
YP_009824973.1:3657-4579      GKDFKTYELLKYDFTDFKLELFSKYFKYWDRVYHPNCVECFDDDCIIHCANFNTLFSMVL
YP_008439222.1:6-928          GEDFKSYDLLEYDFTAHKQSLFEKYFKYWGQEYHPNCVDCHDDLCVVHCANFNTLFSTTI
YP_008439200.1:4147-5070      GEDFKSYDLLEYDFTAHKQSLFEKYFKYWGQEYHPNCVDCHDDLCVVHCANFNTLFSTTI
YP_001351683.1:4115-5038      GEDFRTFDLLAYDFTEHKVNLFNKYFKHWGQTYHPNCEDCHDESCIVHCANFNTLFATTI
NP_598309.2:4105-5027         GEDFKSYDLLEYDFTEHKTALFNKYFKYWGLQYHPNCVDCSDEQCIVHCANFNTLFSTTI
NP_839965.1:5-927             GEDFKSYDLLEYDFTEHKTALFNKYFKYWGLQYHPNCVDCSDEQCIVHCANFNTLFSTTI
YP_001718610.1:4219-5141      GSDFKTYDLLEYDFTEHKLGLFNKYFKHWDLDYHPNCSDCYDEMCVIHCANFNALFATTI
YP_001718603.1:4255-5178      GSDFKTFDLLEYDFTEHKLKLFDKYFKYWGQDYHPDCADCYDEMCIVHCANFNTLFATTI
YP_009199608.1:3977-4899      GEDFKTYDLLEYDFTEHKERLFKKYFKYWDQDYHPNCCDCYDDMCVVHCANFNTLFATTI
YP_009755889.1:3957-4880      GSDFKTFELLHYDFTEHKEKLFNKYFKHWGQTYHPNCVDCHDDMCIVHCANFNTLFATTI
YP_009201729.1:3921-4843      GSDFKTFDLLEYDFTEHKSLLFEKYFKYWGQDYHPNCVDCHDDMCVVHCANFNTLFSTTI
YP_009199789.1:4051-4973      GDDFKTYDLLHYDFSEHKQALFEKYFKHWGQDYHPNCVDCHDEMCLIHCANFNTLFSTTI
YP_006908641.2:4102-5024      GSDFKSFDLLHYDFTDHKQALFEKYFKHWDQEYHPNCVDCHDELCIVHCANFNTLFSTTI
YP_009200734.1:4035-4958      GSDFKTYDLLEYDFTDHKVKLFDKYFKYWGQDYHPNCSDCYDDMCLLHCSNFNTLFSTTI
YP_001552234.1:4046-4969      GSDFKTYDLLEYDFTDHKVKLFDKYFKYWGQDYHPNCSDCYDDMCLLHCSNFNTLFSTTI
YP_009194637.1:4078-5000      GQDFKTYDLLKYDFTEHKEVLFNKYFKYWGQGYHPDCVDCYDEMCILHCSNFNTLFATTI
NP_073549.1:4073-4995         GQDFKTFDLLKYDFTEHKEVLFNKYFKYWGQDYHPDCVDCHDEMCILHCSNFNTLFATTI
YP_009824965.1:4100-5023      GQDFKTFDLLEYDFTEHKERLFQKYFKYWGQDYHPNCSDCYDDMCVVHCANFNTLFATTI
YP_009328933.1:4074-4996      GSDFKTFDLLKYDFTEHKENLFNKYFKYWGFDYHPNCSDCYDEMCVIHCANFNTLFATTI
YP_003766.2:4048-4970         GSDFKTFDLLKYDFTEHKENLFNKYFKHWSFDYHPNCSDCYDDMCVIHCANFNTLFATTI
YP_009380520.1:2-906          GKDFKRYDLLMYDFTEHKEALFKKYFKYWDQVYHPNCIDCVDDLCLLHCANFNTLFATTI
YP_009336483.1:4065-4985      GKDFKRYDLLMYDFTEHKEALFKKYFKYWDQVYHPNCIDCVDDLCLLHCANFNTLFATTI
YP_004070193.2:4029-4952      GADYKQYDLLAYDFTDHKEKLFHKYFKHWDRTYHPNCSDCTSDECIIHCANFNTLFSMTI
YP_009199241.1:2-923          GSDYKQYDLLAYDFTEHKEYLFQKYFKYWDRTYHPNCSDCTSDECIIHCANFNTLFSMTI
NP_058422.1:4001-4928         GSDYKQYDLLAYDFTEHKEYLFQKYFKYWDRTYHPNCSDCTSDECIIHCANFNTLFSMTI
YP_009019180.1:4005-4928      GSDYKQYDLLSYDFTEHKEKLFNKYFKYWDRPYHPNCSDCVDDACILHCANFNTLFATTI
YP_009256195.1:3945-4868      GSDYKQFDLLAYDFTAHKEMLFEKYFKYWDRPYHPNCSECIDDACLLHCANFNTLFSTTI
YP_001876435.1:3951-4873      TSGYKQYDLTKYDFTEEKLQLFMKYFKYWDRTYHPNCVECIDDRCLIHCANFNILFATLF
YP_009755920.1:161-1101       IKGFKTYDLFKYDYTEEKRQLFNKYFKYWDQEYHPNCCDCVDDRCVIHCANFNVLFSTLI
YP_009825006.1:3968-4911      HKGFKSYDLLKYDYTEEKLELFSKYFKYWDQEYHPNCSECADDRCLIHCANFNILFSTLI
YP_009824996.1:3940-4870      HKGYKSYDLLKYDYTEEKQELFQKYFKYWDQEYHPNCRDCSDDRCLIHCAYFTILFSRLV
NP_740629.1:10-940            HKGYKSYDLLKYDYTEEKQELFQKYFKYWDQEYHPNCRDCSDDRCLIHCANFNILFSTLI
YP_001941185.1:9-941          HKGYKSYDLLKYDYTEEKQEMFQKYFKYWDQEYHPNCRDCSDDRCLIHCANFNILFSTLI
YP_009755832.1:4409-5332      --SYKQFDLVQYDFTDYKIELFEKYFKHWSMPYHPNTIECENDRCVIHCANFNILFSMVL
YP_009113022.1:4412-5344      --AYRQFDLVQYDFTDYKLELFNKYFKYWTMPYHPNTCDCEDDRCIIHCANFNILFSMVL
YP_009555260.1:5-928          --AYRLFDLVQYDFTDYKLELFNKYFKHWSMPYHPNTVDCQDDRCIIHCANFNILFSMVL
NP_150073.2:4374-5297         --AYRLFDLVQYDFTDYKLELFNKYFKHWSMPYHPNTVDCQDDRCIIHCANFNILFSMVL
NP_742138.1:5-928             --AYRLFDLVQYDFTDYKLELFNKYFKHWSMPYHPNTVDCQDDRCIIHCANFNILFSMVL
YP_459941.1:5-928             --SYRQFDLVQYDFTDYKLELFNKYFKYWGMKYHPNTVDCDNDRCIIHCANFNILFSMVL
NP_001012452.1:5-928          --TYREFDLVQYDFTDFKLELFNKYFKHWSMTYHPNTSECEDDRCIIHCANFNILFSMVL
YP_003029844.1:4455-5378      --TYREFDLVQYDFTDFKLELFNKYFKHWSMTYHPNTCECEDDRCIIHCANFNILFSMVL
YP_009824978.1:4461-5384      --TYREFDLVQYDFTDFKLELFTKYFKHWSMTYHPNTCECEDDRCIIHCANFNILFSMVL
NP_045299.1:11-939            --TYREFDLVQYDFTDFKLELFTKYFKHWSMTYHPNTCECEDDRCIIHCANFNILFSMVL
YP_009513008.1:4445-5374      SKPLIEWSLLDYDFTDYKLCLFEKYFKHWDQPYHPNCVNCVDDRCILHCANFNVLFSMTL
YP_001039952.1:4425-5354      NKPLIEWPLLEYDYTDYKIGLFNKYFKYWDQTYHPNCVNCSDDRCILHCANFNVLFSMVL
YP_001039961.1:4471-5401      TKPLIEWPLLEYDYTDYKIGLFEKYFKXWDQQYHPNCVNCTDDRCVLHCANFNVLFSMTL
YP_009361856.1:3-856          NKPLIEWPLTEYDFTDYKVQLFEKYFKYWDQTYHANCVNCTDDRCVLHCANFNVLFAMTM
YP_009047223.1:4-933          NKPLIEWPLTEYDFTDYKVQLFEKYFKYWDQTYHANCVNCTDDRCVLHCANFNVLFAMTM
YP_009824989.1:1-823          SKPQRVWDIYKYDYTTFKYELYNKYFKHWDMQYHANCVACSDDRCILHCANFNVLFSMVL
YP_001039970.1:4234-5165      SKPKRVWDICKYDYTQFKYSLFSKYFKYWDMQYHPNCVACADDRCILHCANFNILFSMVL
YP_009273004.1:4276-5207      TKPKRVWDLCVYDYTQFKYSLFQKYFKYWDMQYHPNCVACPDDRCILHCANFNILFSMVI
YP_009072438.1:4540-5466      TKDHVKWDLLQYDYTEHRLNLHQKYFKYWDMPYHPNCQSCPDDRCILHCANFNVLYSTTI
YP_009725307.1:1-932          TKPYIKWDLLKYDFTEERLKLFDRYFKYWDQTYHPNCVNCLDDRCILHCANFNVLFSTVF
NP_828869.1:1-932             AKPLIKWDLLKYDFTEERLCLFDRYFKYWDQTYHPNCINCLDDRCILHCANFNVLFSTVF
YP_003858583.1:4361-5292      TKPLIKWDLLKYDFTEERLCLFNRYFKYWDQTYHPNCINCLDDRCILHCANFNVLFSTVF
YP_009755852.1:418-491        ------------------------------------------------------------
YP_009130641.1:5060-5504      ------------------------------------------------------------
YP_009130642.1:24-773         LPGFNLYTQ--------THSTPQ------IIKSRQDLVSGSYIDKLL-ALNHLIAANPEA
YP_009505581.1:5227-5608      ------------------------------------------------------------
YP_803213.1:4888-5301         ------------------------------------------------------------
YP_008798230.1:4748-5210      ------------------------------------------------------------
YP_009380535.1:4804-5239      ------------------------------------------------------------
YP_337905.2:4805-5240         ------------------------------------------------------------
YP_009142787.1:3437-3891      ------------------------------------------------------------
YP_009755883.1:5300-5445      ------YSM--------AHKPPPEITKKWFPVKHN-FNEGSWLDKVL-QFNNNLLHA---
YP_009755883.1:5638-5942      ------------------------------------------------------------
YP_009666299.1:3694-3982      ------------------------------------------------------------
YP_009666260.1:495-808        ------------------------------------------------------------
YP_009755843.1:5240-5920      ------WSL--------TGLVPPEITKTWFPVKYN-FTETSWLDKVL-QVNNNLLHA---
YP_009052475.1:5872-6556      ------WSL--------TNRAAPKVVKKWFPVKYN-LHECGWLEKVL-QINNNLLHA---
YP_009408170.1:85-769         ------WSL--------TNQPAPSVVKKWFPVRYD-FTECGWLDKVL-QINNNLLHA---
YP_009408168.1:5624-6308      ------WSL--------TNQPAPSVVKKWFPVRYD-FTECGWLDKVL-QINNNLLHA---
YP_009755877.1:5298-5913      ------YSQ--------FNLEPNKYFSFWFPKDYDNLLHGSWCDKVL-ALNNNILNA---
YP_009344970.1:5445-5886      ------------------------------------------------------------
                                                                                          

YP_009755862.1:2972-3149      ------------------------------------------------------------
YP_009130631.2:2175-2476      -----------------------------------------------------------A
YP_009121772.1:2404-2553      ------------------------------------------------------------
YP_009755856.1:2547-2792      ------------------------------------------------------------
YP_009142787.1:3156-3301      ------------------------------------------------------------
YP_009380535.1:4511-4628      ------------------------------------------------------------
YP_337905.2:4512-4629         ------------------------------------------------------------
YP_008798230.1:4467-4624      ------------------------------------------------------------
YP_803213.1:4581-4739         ------------------------------------------------------------
YP_009505581.1:4931-5062      ------------------------------------------------------------
YP_009666260.1:77-230         ------------------------------------------------------------
YP_009344970.1:5309-5333      ------------------------------------------------------------
YP_005352870.1:3558-4474      PSTAFGNLCSQATVDGHPI-IQTVGLHSKELGIVFNTDVTTHMTNLNLNTL-IRLVGDPT
YP_005352862.1:3602-4535      PNTCFGNLCSQATVDGHPI-VQTVGLHSKELGIVMNQDVNNHMSNINMPTL-LRLVGDPT
YP_005352880.1:3525-4451      PNTAFGNLCSKATVDGHTI-IQTVGVHLKELGIVLNQDVDAHMSNINLNTL-LRLVGDPT
YP_005352837.1:3611-4536      PNTAFGNLCSQATVDGHII-IQTVGVHLKELGIVFNQDVNAHMSNINLNTL-LRLVGDPT
YP_002308478.1:3580-4505      PSTAFGNLCSQATVDGHKI-IQTVGVHLKELGIVLNQDVNTHMSNINLNTL-LRLVGDPT
YP_002308496.1:3599-4527      PNTAFGNLCSQATVDGHKI-IQTVGVHLKELGIVLNQDVTTHMSNINLNTL-LRLVGDPT
YP_005352845.1:3627-4558      PNTAFGNLCSRATVDGHLV-VQTVGVHLKELGIVLNQDVTTHMSNINLNTL-LRLVGDPT
YP_009513020.1:3617-4548      PNTAFGNLCSRATVDGHLV-VQTVGVHLKELGIVLNQDVTTHMANINLNTL-LRLVGDPT
YP_002308505.1:3658-4589      PNTAFGNLCSHATVDGHSV-VQTVGVHLKELGIVLNQDVTTHMSNINLNTL-LRLVGDPT
YP_005352853.1:3605-4536      PNTAFGNLCSHATVDGHSV-VQTVGVHLKELGIVLNQDVTTHMSNISLNTL-LRLVGDPT
YP_009755838.1:3713-4631      PETSFGTLVKRVTIDGVPV-ITSCGYHSKQLGIVYNKDVVSSCSNLSMTDL-IKFCCDPT
YP_009824973.1:3657-4579      PETSFGPLCKKVYIDGVSM-LTTAGFHFKQLGVVWNKDLKLANSHLEMTDL-MRFVSDPS
YP_008439222.1:6-928          PNTAFGPLCRKCWIDGVPL-VTTAGYHFKQLGIVWNKDFNTHSTRLTINDL-LRFVTDPA
YP_008439200.1:4147-5070      PNTAFGPLCRKCWIDGVPL-VTTAGYHFKQLGIVWNKDFNTHSTRLTINDL-LRFVTDPA
YP_001351683.1:4115-5038      PITAFGPLCRKCWIDGVPL-VTTAGYHFKQLGIVWNKDLNLHSSRLTINEL-LQFCADPS
NP_598309.2:4105-5027         PITAFGPLCRKCWIDGVPL-VTTAGYHFKQLGIVWNNDLNLHSSRLSINEL-LQFCSDPA
NP_839965.1:5-927             PITAFGPLCRKCWIDGVPL-VTTAGYHFKQLGIVWNNDLNLHSSRLSINEL-LQFCSDPA
YP_001718610.1:4219-5141      PDTSFGPLCRKVFIDGVPV-VTTAGYHFKQLGLVWNKDLNTHSTRLTINEL-LRFVTDPA
YP_001718603.1:4255-5178      PNTAFGPLCRKVFIDGVPV-VTTAGYHFKQLGLVWNKDINTHSTKLSINEL-LRFVSDPA
YP_009199608.1:3977-4899      PGTAFGPLCRKVYIDGVPL-VATAGYHFKQLGIVWNKDVNTHSSRLNINDL-LMFVTDPS
YP_009755889.1:3957-4880      PITAFGPLCRKVFIDGVPL-VTTAGYHFKQLGIVWNKDLNTHSTRLSINEL-LQFVADPA
YP_009201729.1:3921-4843      PITAFGPLCRKVFVDGVPL-VTTAGYHFKQLGIVWNKDINTHSTRLSINEL-LQFVADPA
YP_009199789.1:4051-4973      PATAFGPLCRKVFVDGVPL-VATAGYHFKQLGIVWNKDLNTHSSRLSINEL-LQFVTDPS
YP_006908641.2:4102-5024      PITAYGPLCRKVFVDGVPL-VATAGYHFKQLGIVWNKDLNTHSTRLTINEL-LQFVTDPS
YP_009200734.1:4035-4958      PNTAFGPLCRKVFVDGVPL-IATAGYHFKQLGLVWNKDINTHNSRLSMTDL-LQFVTDPG
YP_001552234.1:4046-4969      PNTAFGPLCRKVFVDGVPL-IATAGYHFKQLGLVWNKDINTHNSRLSMTDL-LQFVTDPG
YP_009194637.1:4078-5000      PNTAFGPLCRKVFIDGVPV-VATAGYHFKQLGLVWNKDVNTHSTRLTITEL-LQFVTDPA
NP_073549.1:4073-4995         PNTAFGPLCRKVFIDGVPV-VATAGYHFKQLGLVWNKDVNTHSTRLTITEL-LQFVTDPT
YP_009824965.1:4100-5023      PNTAFGPLCRKVFIDGVPL-VATAGYHFKQLGLVWNKDVNTHSTRLSINEL-LQFVTDPA
YP_009328933.1:4074-4996      PGTAFGPLCRKVFIDGVPL-VATAGYHFKQLGLVWNKDVNTHSTRLTITEL-LQFVTDPS
YP_003766.2:4048-4970         PGTAFGPLCRKVFIDGVPL-VTTAGYHFKQLGLVWNKDVNTHSVRLTITEL-LQFVTDPS
YP_009380520.1:2-906          PPTAFGPLVRKVFIDGVAV-AVTAGYHFKQLGLVWNNDINVNNSKLTFNDL-LRFVTDPA
YP_009336483.1:4065-4985      PPTAFGPLVRKVFIDGVAV-AVTAGYHFKQLGLVWNNDINVNNSKLTFNDL-LRFVTDPA
YP_004070193.2:4029-4952      PSTAFGPLVRKVHIDGVPV-VVTAGYHFKQLGIVWNLDVKLDTMKLSMTDL-LRFVTDPT
YP_009199241.1:2-923          PMTAFGPLVRKVHIDGVPV-VVTAGYHFKQLGIVWNLDVKLDTVKLSMTDL-LRFVTDPT
NP_058422.1:4001-4928         PMTAFGPLVRKVHIDGVPV-VVTAGYHFKQLGIVWNLDVKLDTMKLSMTDL-LRFVTDPT
YP_009019180.1:4005-4928      PITAFGPLVRKVFIDGVPI-VVTAGYHFKQLGLVWNKDVNVNNQKLSMTDL-LKFVTDPS
YP_009256195.1:3945-4868      PVTAFGPLVRKVFIDGVPV-VVTAGYHFKQLGLVWNKDVNVSNQKLSMNDL-LRFVTDPA
YP_001876435.1:3951-4873      PQTAFGCLCKRVYIDGVPF-ISTTGYHSKELGVLLNKDNSMSFSKMSIGEL-MRFAADPS
YP_009755920.1:161-1101       PQTSFGNLCRKVYVDGVPF-IATTGYHSKELGVIMNQDNTLSFSKMSLTQL-MKFVGDPA
YP_009825006.1:3968-4911      PQTSFGNLCRKVYVDGVPF-IATCGYHSKELGVIMNQDNTLSFSKMGLGQL-MKFVGDPA
YP_009824996.1:3940-4870      PQTSFGNLCRKVFVDGVPF-IATCGYHSKELGVIKNQDNTMSFSKMGLCQL-MQFVGDPA
NP_740629.1:10-940            PQTSFGNLCRKVFVDGVPF-IATCGYHSKELGVIMNQDNTMSFSKMGLSQL-MQFVGDPA
YP_001941185.1:9-941          PQTSFGNLCRKVFVDGVPF-IATCGYHSKELGVIMNQDNTMSFSKLGLSQL-MQFVGDPA
YP_009755832.1:4409-5332      PQTCFGPLVRQIHVDGVPF-VVSIGYHYKELGIVLNMDVETHRFRLSLKDL-LLYAADPA
YP_009113022.1:4412-5344      PNTCFGPLVRQIFVDGVPF-VVSIGYHYKELGVVMNMDVDTHRYRLSLKDL-LLYAADPA
YP_009555260.1:5-928          PNTCFGPLVRQIFVDGVPF-VVSIGYHYKELGIVMNMDVDTHRYRLSLKDL-LLYAADPA
NP_150073.2:4374-5297         PNTCFGPLVRQIFVDGVPF-VVSIGYHYKELGIVMNMDVDTHRYRLSLKDL-LLYAADPA
NP_742138.1:5-928             PNTCFGPLVRQIFVDGVPF-VVSIGYHYKELGIVMNMDVDTHRYRLSLKDL-LLYAADPA
YP_459941.1:5-928             PNTCFGPLVRQIFVDGVPF-VVSIGYHYKELGVVMNLDVDTHRYRLSLKDL-LLYAADPA
NP_001012452.1:5-928          PKTCFGPLVRQIFVDGVPF-VVSIGYHYKELGVVMNMDVDTHRYRLSLKDL-LLYAADPA
YP_003029844.1:4455-5378      PKTCFGPLVRQIFVDGVPF-VVSIGYHYKELGVVMNMDVDTHRYRLSLKDL-LLYAADPA
YP_009824978.1:4461-5384      PKTCFGPLVRQIFVDGVPF-VVSIGYHYKELGVVMNMDVDTHRYRLSLKDL-LLYAADPA
NP_045299.1:11-939            PKTCFGPLVRQIFVDGVPF-VVSIGYHYKELGVVMNMDVDTHRYRLSLKDL-LLYAADPA
YP_009513008.1:4445-5374      PKTCFGPLVRKVYVDGVPF-VVSCGYHYKELGLVMNMDVNMHSHRLSLKEL-MMYAADPA
YP_001039952.1:4425-5354      PNTSFGPIVRKIFVDGVPF-IVSCGYHYKELGLVMNMDFNIHRHRLALKEL-MMYAADPA
YP_001039961.1:4471-5401      PGTSFGPIVRKIFVDGVPF-VISCGYHYKELGLVMNMDVSLHRHRLSLKEL-MMYAADPA
YP_009361856.1:3-856          PKTCFGPIVRKIFVDGVPF-VVSCGYHYKELGLVMNMDVSLHRHRLSLKEL-MMYAADPA
YP_009047223.1:4-933          PKTCFGPIVRKIFVDGVPF-VVSCGYHYKELGLVMNMDVSLHRHRLSLKEL-MMYAADPA
YP_009824989.1:1-823          PSTSFGPLVQKVYVDGVPF-VVSTGYHYRELGVVMNQDVKVHSQRLSLKEL-LVYAADPA
YP_001039970.1:4234-5165      PNTSFGPLVQKIYVDGVPF-VVSTGYHYRELGVVMNQDIRQHAQRLSLREL-LVYAADPA
YP_009273004.1:4276-5207      PNTSFGPLVQKVYVDGVPF-VVSTGYHYRELGVVINQDIKVHSQRLSLKDL-LVYAADPA
YP_009072438.1:4540-5466      PQTSFGPIVKRIYVDGVPF-VVSAGYHYKELGVVMNQDIHVHNARLSLREL-LVYAADPA
YP_009725307.1:1-932          PPTSFGPLVRKIFVDGVPF-VVSTGYHFRELGVVHNQDVNLHSSRLSFKEL-LVYAADPA
NP_828869.1:1-932             PPTSFGPLVRKIFVDGVPF-VVSTGYHFRELGVVHNQDVNLHSSRLSFKEL-LVYAADPA
YP_003858583.1:4361-5292      PPTSFGPLVRKIFVDGVPF-VVSTGYHFRELGVVHNQDVNLHSSRLSFKEL-LVYAADPA
YP_009755852.1:418-491        ------------------------------------------------------------
YP_009130641.1:5060-5504      ------------------------------------------------------------
YP_009130642.1:24-773         PSTAST-----PFFNASAATTDMVGLHSPLFGYH-EVNNDLIRSKLSPTEVDFIRSQDSA
YP_009505581.1:5227-5608      ------------------------------------------------------------
YP_803213.1:4888-5301         ------------------------------------------------------------
YP_008798230.1:4748-5210      ------------------------------------------------------------
YP_009380535.1:4804-5239      ------------------------------------------------------------
YP_337905.2:4805-5240         ------------------------------------------------------------
YP_009142787.1:3437-3891      ------------------------------------------------------------
YP_009755883.1:5300-5445      N-----------------------------------------------------------
YP_009755883.1:5638-5942      ------------------------------------------------------------
YP_009666299.1:3694-3982      ------------------------------------------------------------
YP_009666260.1:495-808        ------------------------------------------------------------
YP_009755843.1:5240-5920      KSTATE-----LFIDSESF--TTSLYHNDVTGTH-KIDTELLSSCTEYLQN-LYLLQDPG
YP_009052475.1:5872-6556      SNTNTE-----IFIDATSN--VTRMYHNEVTGTH-TIDAQQLDSCSNYLQN-LYYLQDPG
YP_009408170.1:85-769         RNTNTE-----IFIDATSN--ITRMYHNEVTGTH-TIDAQQLESCSDYLQN-LYYLQDPG
YP_009408168.1:5624-6308      RNTNTE-----IFIDATSN--ITRMYHNEVTGTH-TIDAQQLESCSDYLQN-LYYLQDPG
YP_009755877.1:5298-5913      SSKATE-----LFIDVDSS--LTYGYFNELFGFM-EVDHKKISDCEQALQY-LYYMQDPA
YP_009344970.1:5445-5886      ---------------------------------------------------------DPA
                                                                                          

YP_009755862.1:2972-3149      ------------------------------------------------------------
YP_009130631.2:2175-2476      RSSIDGELTIDANGTILGIAPRLKSTEKLPTVPSSIAREFS---------------EVTA
YP_009121772.1:2404-2553      ------------------------------------------------------------
YP_009755856.1:2547-2792      ------------------------------------------------------------
YP_009142787.1:3156-3301      ------------------------------------------------------------
YP_009380535.1:4511-4628      ------------------------------------------------------------
YP_337905.2:4512-4629         ------------------------------------------------------------
YP_008798230.1:4467-4624      ------------------------------------------------------------
YP_803213.1:4581-4739         ------------------------------------------------------------
YP_009505581.1:4931-5062      ------------------------------------------------------------
YP_009666260.1:77-230         ------------------------------------------------------------
YP_009344970.1:5309-5333      ------------------------------------------------------------
YP_005352870.1:3558-4474      THTAVADACVDFRTPCQTLASILSGATKQSVRPGHFNQHFYERLLDSGLLD-ELNLDIRH
YP_005352862.1:3602-4535      TMCSVADACLDLRTPCQTIASIASGATKQSVKPGHFNAHFYEHALESGILSEDSGIDIRH
YP_005352880.1:3525-4451      THAVVADKCVDLRTPCQTLATMSGGITKQSVKPGHFNHHFYKHLIDSDILS-QLDIDIRH
YP_005352837.1:3611-4536      TIASVSDKCIDLRTPCQTLATMSSGITKQSVKPGHFNQHFYKHLLDSDLLN-QLGIDLKH
YP_002308478.1:3580-4505      TIASVSDKCLDFRTPCQTLATMSSGITKQSVKPGHFNQHFYKHLLDSDILN-QLGIDLKH
YP_002308496.1:3599-4527      TIASVSDKCLDLRTPCQTLATMSSGITKQSVKPGHFNQHFYKHLLNSDILN-QLGIDLRH
YP_005352845.1:3627-4558      TIASVSDKCVDLRTPCQTLATMSSGIAKQSVKPGHFNQHFYKHLLDSNLLD-QLGIDIRH
YP_009513020.1:3617-4548      TIASVSDKCVDLRTPCQTLATMSSGIAKQSVKPGHFNQHFYKHLLDSNLLD-QLGIDIRH
YP_002308505.1:3658-4589      TIAAVSDKCLDLRTPCQTLATMSSGLTKQSVKPGHFNQHFYKHLLDSDLLD-QLGIDIRH
YP_005352853.1:3605-4536      TIASVSDKCLDLRTPCQTLATMSSGIAKQSVKPGHFNQHFYKHLLDSDILD-QLGIDIRH
YP_009755838.1:3713-4631      LLVGSSNAVLDKRTPCMAVAALGNKVTYQTVKPGNFNKEFYDFLVERGFFKEGSNITLKH
YP_009824973.1:3657-4579      LLIGSSDALLDFRTDCFSIAALSTGLTHQIVKPGHFNQEFYDYLVAKGFFLEGSMLTLKH
YP_008439222.1:6-928          LLVASSPALVDQRTVCFSVAALSTGLVNQTVKPGHFNEEFYNFLRGHGFFEEGSELTLKH
YP_008439200.1:4147-5070      LLVASSPALVDQRTVCFSVAALSTGLVNQTVKPGHFNEEFYNFLRGHGFFEEGSELTLKH
YP_001351683.1:4115-5038      LLIASSPALVDKRTVCFSVAALGTGMTNQTVKPGHFNREFYDFLRSQGFFEEGSELTLKH
NP_598309.2:4105-5027         LLIASSPALVDQRTVCFSVAALGTGMTNQTVKPGHFNKEFYDFLLEQGFFSEGSELTLKH
NP_839965.1:5-927             LLIASSPALVDQRTVCFSVAALGTGMTNQTVKPGHFNKEFYDFLLEQGFFSEGSELTLKH
YP_001718610.1:4219-5141      LLVASSPALFDQRTVCFSVAALGTGLTKQTVKPGHFNKEFYDFLCAQGFFDEGSELTLKH
YP_001718603.1:4255-5178      LLVASSPALVDQRTVCFSVAALGTGVTKQTLKPGHFNKEFYDFLREHGFFDEGSELTLKH
YP_009199608.1:3977-4899      LIVASSPALVDQRTVCFSVAALSTGMTQQVVKPGHFNKDFYDFLLKQGFFSEGSELTLKH
YP_009755889.1:3957-4880      LLVASSPALVDQRTCCFSVAALGTGMTSQTVKPGHFNREFYDFLRGQGFFEEGSDLTLKH
YP_009201729.1:3921-4843      LLVASSPALVDQRTCCFSVAALGTGMTSQTVKPGHFNREFYDFLRGQGFFEEGSDLTLKH
YP_009199789.1:4051-4973      LLVASSPALVDQRTICFSVAALSTGMTKQTVEPGHFNKEFYDFLRGQGFFEEGSELTLKH
YP_006908641.2:4102-5024      LLVASSPALVDQRTVCFSVAALGTGMTKQTMQPGHFNKEFYDFLRKQGFFEEGSELTLKH
YP_009200734.1:4035-4958      LLIASSPALVDQRTVCFSIAALSTGITHQTVKPGHFNKEFYDYLLSQGFFDEGSELTLKH
YP_001552234.1:4046-4969      LLIASSPALVDQRTVCFSIAALSTGITHQTVKPGHFNKEFYDYLLSQGFFDEGSELTLKH
YP_009194637.1:4078-5000      LIVASSPALVDKRTVCFSVAALSTGLTSQTVKPGHFNKEFYDFLRSQGFFDEGSELTLKH
NP_073549.1:4073-4995         LIVASSPALVDKRTVCFSVAALSTGLTSQTVKPGHFNKEFYDFLRSQGFFDEGSELTLKH
YP_009824965.1:4100-5023      LIIASSPALVDQRTVCFSVAALSTGMTNQTVKPGHFNQEFYDFLRSQGFFEEGSELTLKH
YP_009328933.1:4074-4996      LIIASSPALVDQRTVCFSVAALSTGLTNQVVRPGHFNEEFYNFLRSKGFFDEGSELTLKH
YP_003766.2:4048-4970         LIIASSPALVDQRTICFSVAALSTGLTNQVVKPGHFNEEFYNFLRLRGFFDEGSELTLKH
YP_009380520.1:2-906          ILIASSPALVDQRTCCLSVAALSTGVNYQIVKPGYFNKEFYDFLLERGFFNEGSDLTLRH
YP_009336483.1:4065-4985      ILIASSPALIDQRTCCLSVAALSTGVNYQIVKPGYFNKEFYDFLLERGFFNEGSDLTLRH
YP_004070193.2:4029-4952      LLVASSPALLDQRTVCFSIAALSTGVTYQTVKPGHFNKDFYDFITERGFFEEGSELTLKH
YP_009199241.1:2-923          LLVASSPALLDQRTVCFSIAALSTGVTYQTVKPGHFNKDFYDFITERGFFEEGSELTLKH
NP_058422.1:4001-4928         LLVASSPALLDQRTVCFSIAALSTGITYQTVKPGHFNKDFYDFITERGFFEEGSELTLKH
YP_009019180.1:4005-4928      LLVASSPALLDQRTVCFSIAALGTGVTYQTVKPGHFNKEFYDFIVERGYFAEGSDLTLKH
YP_009256195.1:3945-4868      LLVASSPALLDQRTVCFSIAALGTGVTYQTVKPGHFNKEFYDFVVARGFFAEGCELTLKH
YP_001876435.1:3951-4873      LLVSASDAFVDLRTSCFSLSALSTGLTYQTVKPGHFNEDFYNFAEKKGFFKEGSSIPLKH
YP_009755920.1:161-1101       LLVGTSNNLVDLRTSCFSLCALVTGITHQTVKPGHFNRDFYDFAEKSGMFKEGSSIPLKH
YP_009825006.1:3968-4911      LLVGTSNNLVDLRTSCFSICALASGITHQTVKPGHFNKDFYDFAEKAGMFKEGSSIPLKH
YP_009824996.1:3940-4870      LFVGTSNNFVDLRTSCFSVCALSSGITHQTVKPGHFNKDFYDSAEKAGMFKEGSSLPLKH
NP_740629.1:10-940            LLVGTSNNLVDLRTSCFSVCALTSGITHQTVKPGHFNKDFYDFAEKAGMFKEGSSIPLKH
YP_001941185.1:9-941          LLVGTSNNLVDLRTSCFSVCALASGITHQTVKPGHFNKDFYDFAEKAGMFKEGSSIPLKH
YP_009755832.1:4409-5332      MHVSSANALYDLRTCCFSVAAIASGVRFQTVKPGNFNQDFYDFILSKGLLKEGSTVDLKH
YP_009113022.1:4412-5344      LHVASANALYDLRTCCFSVAAIASGVKFQTVKPGNFNQDFYDFILSKGLLKEGSSVDLRH
YP_009555260.1:5-928          LHVASASALYDLRTCCFSVAAITSGVKFQTVKPGNFNQDFYDFVLSKGLLKEGSSVDLKH
NP_150073.2:4374-5297         LHVASASALYDLRTCCFSVAAITSGVKFQTVKPGNFNQDFYDFILSKGLLKEGSSVDLKH
NP_742138.1:5-928             LHVASASALYDLRTCCFSVAAITSGVKFQTVKPGNFNQDFYDFILSKGLLKEGSSVDLKH
YP_459941.1:5-928             MHVASASALLDLRTCCFSVAAITSGIKFQTVKPGNFNQDFYEFVKSKGLFKEGSTVDLKH
NP_001012452.1:5-928          LHVASASALLDLRTCCFSVAAITSGVKFQTVKPGNFNQDFYEFILSKGLLKEGSSVDLKH
YP_003029844.1:4455-5378      LHVASASALLDLRTCCFSVAAITSGVKFQTVKPGNFNQDFYEFILSKGLFKEGSSVDLKH
YP_009824978.1:4461-5384      LHVASASALLDLRTCCFSVAAITSGVKFQTVKPGNFNQDFYEFILSKGLLKEGSSVDLKH
NP_045299.1:11-939            LHVASASALLDLRTCCFSVAAITSGVKFQTVKPGNFNQDFYEFILSKGLLKEGSSVDLKH
YP_009513008.1:4445-5374      MHVASSNALLDLRTSCFSVAALATGLTFQTVRPGNFNQDFYDFVVSKGFFKEGSSVTLKH
YP_001039952.1:4425-5354      MHIASASALWDLRTPCFSVAALTTGLTFQTVRPGNFNKDFYDFVVSRGFFKEGSSVTLKH
YP_001039961.1:4471-5401      MHIASASALWDLRTPCFSVAALTTGLTFQTVRPGNFNKDFYDFVVSKGFFKEGSSVTLRH
YP_009361856.1:3-856          MHIASSNAFLDLRTSCFSVAALTTGLTFQTVRPGNFNQDFYDFVVSKGFFKEGSSVTLKH
YP_009047223.1:4-933          MHIASSNAFLDLRTSCFSVAALTTGLTFQTVRPGNFNQDFYDFVVSKGFFKEGSSVTLKH
YP_009824989.1:1-823          MHVAASNALLDKRTVCMSVAAMTTGVTFQTVKPGQFNEDFYKFAIKCGFFKEGSSISFKH
YP_001039970.1:4234-5165      MHVAASNALADKRTVCMSVAAMTTGVTFQTVKPGQFNEDFYNFAVKCGFFKEGSTISFKH
YP_009273004.1:4276-5207      MHIAASHALADKRTVCMSVAAMTTGVTFQTVKPGQFNEDFYKFAVKCGFFKEGSSISFKH
YP_009072438.1:4540-5466      MHAASGTLLLDKRTTCFSVASLTNTVSFQTVKPGNFNKDFYDFAVSKGFFKEGSSVDLKH
YP_009725307.1:1-932          MHAASGNLLLDKRTTCFSVAALTNNVAFQTVKPGNFNKDFYDFAVSKGFFKEGSSVELKH
NP_828869.1:1-932             MHAASGNLLLDKRTTCFSVAALTNNVAFQTVKPGNFNKDFYDFAVSKGFFKEGSSVELKH
YP_003858583.1:4361-5292      MHAASGNLLLDKRTTCFSVAALTNSVAFQTVKPGNFNKDFYDFAVSKGFFKEGSSVELKH
YP_009755852.1:418-491        ------------------------------------------------------------
YP_009130641.1:5060-5504      ------------------------------------------------------------
YP_009130642.1:24-773         NYAKPNVISIGNTISYY---GKRI-TTKAAQRKPQYDLDMLKRLESIGIS---TLATTSY
YP_009505581.1:5227-5608      ------------------------------------------------------------
YP_803213.1:4888-5301         ------------------------------YKRPFYDLDLIQRMNSAGLN---LSETTGY
YP_008798230.1:4748-5210      -------------------------VLPAKQKVPLYDVGLCQDLTDAGID---CGEAFNY
YP_009380535.1:4804-5239      ---------------------------------------------------------FKY
YP_337905.2:4805-5240         ---------------------------------------------------------FKY
YP_009142787.1:3437-3891      ------------------------------FRQSFYDEELYEMFKKFGLD---PDGALKY
YP_009755883.1:5300-5445      ------------------------------------------------------------
YP_009755883.1:5638-5942      ------------------------------------------------------------
YP_009666299.1:3694-3982      ------------------------------------------------------------
YP_009666260.1:495-808        ------------------------------------------------------------
YP_009755843.1:5240-5920      LHWRKPILTIGDRVQFA---SEADTHDHDSHRPVFYAESAFDFFESKLGN---IDSVLKY
YP_009052475.1:5872-6556      LHWRKPILTIGDRVNFA---ATTDNSEAASNRPVYYNEDAFNFFESRLGN---IDSVLDY
YP_009408170.1:85-769         LHWRKPIVTIGDRVNFA---ATTDNTDTTANRPVYYNEEAFNFFESRLGN---IDPVLDY
YP_009408168.1:5624-6308      LHWRKPIVTIGDRVNFA---ATTDNTDTTANRPVYYNEEAFNFFESRLGN---IDPVLDY
YP_009755877.1:5298-5913      IRSLKPVECISSTISCV---KDGD-LKNDQCKPVYYNLEAYEDLVKRGVD---CDACLKY
YP_009344970.1:5445-5886      IRAVNPVLSASNTITHL---KEQT-VKPTDAKPVFYNVDTYEDLTNRGLD---CDNALKY
                                                                                          

YP_009755862.1:2972-3149      ------------------------------------------------------------
YP_009130631.2:2175-2476      YLPRVDAKNCLADLLKYRYNNYGRVFPSVLQIVRKYMLRYA-----AGPIYKA-SDIPSK
YP_009121772.1:2404-2553      ------------------------------------------------------------
YP_009755856.1:2547-2792      ------------------------------------------------------------
YP_009142787.1:3156-3301      ------------------------------------------------------------
YP_009380535.1:4511-4628      ------------------------------------------------------------
YP_337905.2:4512-4629         ------------------------------------------------------------
YP_008798230.1:4467-4624      ------------------------------------------------------------
YP_803213.1:4581-4739         ------------------------------------------------------------
YP_009505581.1:4931-5062      ------------------------------------------------------------
YP_009666260.1:77-230         ------------------------------------------------------------
YP_009344970.1:5309-5333      ------------------------------------------------------------
YP_005352870.1:3558-4474      FYYMQDGEAAIKDYSYYRYNTPTMVDISMFLFCVEVANCYL-SVYEGG-------CISAQ
YP_005352862.1:3602-4535      FYYMQDGEAAIKDYSYYRYNTPTMVDIKQFLFVMEVADKYL-SFYDGG-------CIPAE
YP_005352880.1:3525-4451      FYYMQDGEAAIKDYSYYRYNTPTMVDIKMFLFCLEVANRYL-DPYEGG-------CLNAQ
YP_005352837.1:3611-4536      FYYMQDGEAAITDYSYYRYNTPTMVDIKMFLFCLEVADKYL-QPYEGG-------CLNAQ
YP_002308478.1:3580-4505      FYYMQDGEAAITDYSYYRYNTPTMVDIKMFLFVLEVADKYL-QPYEGG-------CLNAQ
YP_002308496.1:3599-4527      FYYMQDGEAAITDYSYYRYNTPTMVDIKMFLFCLEVADKYL-QPYEGG-------CLNAQ
YP_005352845.1:3627-4558      FYYMQDGEAAITDYSYYRYNTPTMLDIKMFLFCLEVADKYL-EPYEGG-------CINAQ
YP_009513020.1:3617-4548      FYYMQDGEAAITDYSYYRYNTPTMVDIKMFLFCLEVADKYL-EPYEGG-------CINAQ
YP_002308505.1:3658-4589      FYYMQDGEAAITDYSYYRYNTPTMVDIKMFLFCLEVADKYL-SPYEGG-------CINAQ
YP_005352853.1:3605-4536      FYYMQDGEAAITDYSYYRYNTPTMVDIKMFLFCLEVADKYL-TPYEGG-------CINAQ
YP_009755838.1:3713-4631      FFFAQGGDAAITDYSYYRYNKCTVLDIGMVLFVKRVVAKYF-DIYDGG-------CISAR
YP_009824973.1:3657-4579      FFFVQNGQAAITDFNYYRYNKCIMLDICQALFVKQVVLKYF-ECYEGG-------CLAAK
YP_008439222.1:6-928          FFFAQKGDAAVKDFDFYRYNKTTMLDICQARVVYKLVSRYF-EIYEGG-------CITAK
YP_008439200.1:4147-5070      FFFAQKGDAAVKDFDFYRYNKTTMLDICQARVVYKLVSRYF-EIYEGG-------CITAK
YP_001351683.1:4115-5038      FFFAQKGDAAVRDFDYYRYNRTTVLDICQARVVYQIVQCYF-GMYEGG-------CITAK
NP_598309.2:4105-5027         FFFAQKVDAAVKDFDYYRYNRPTVLDICQARVVYQIVQRYF-DIYEGG-------CITAK
NP_839965.1:5-927             FFFAQKVDAAVKDFDYYRYNRPTVLDICQARVVYQIVQRYF-DIYEGG-------CITAK
YP_001718610.1:4219-5141      FFFAQKGDAAIRDFDFYRYNRPTVLDICQARVAYHVVKRYF-DIYEGG-------CIAAR
YP_001718603.1:4255-5178      FFFAQKGDAAIRDFDFYRYNRPTVLDICQARVAYHVVKKYF-EIYEGG-------CIAAR
YP_009199608.1:3977-4899      FFFAQKDDAAVKDFDFYRYNRPTMLDICQARVTYKIVSRYF-DCYEGG-------CITAK
YP_009755889.1:3957-4880      FFFAQKGDAAIKDFDFYRYNRPTMLDICQAKVTYNIVKRYF-DIYDGG-------CITAR
YP_009201729.1:3921-4843      FFFAQKGDAAIKDFDFYRYNRPTMLDICQARVTYQIVKRYF-DIYDGG-------CITAR
YP_009199789.1:4051-4973      FFFAQKGDAAIKDFDYYRYNRPTVLDICQARVTYKLVSRYF-EIYEGG-------CITAK
YP_006908641.2:4102-5024      FFFAQKGDAAIKDFDYYRYNKPTMLDVCQARVAYKLVSRYF-DIYDGG-------CITAK
YP_009200734.1:4035-4958      FFFAQKGDAAVADFDYYRYNKPTMLDICMARFTYKVVQRYF-ECYDGG-------CITAR
YP_001552234.1:4046-4969      FFFAQKGDAAVADFDYYRYNKPTMLDICMARFTYKVVQRYF-ECYDGG-------CITAR
YP_009194637.1:4078-5000      FFFTQKGDAAIKDFDYYRYNRPTMLDIGQARVAYQVASRYF-DCYEGG-------CITSR
NP_073549.1:4073-4995         FFFTQKGDAAIKDFDYYRYNRPTMLDIGQARVAYQVAARYF-DCYEGG-------CITSR
YP_009824965.1:4100-5023      FFFAQKGDAAVRDFDYYRYNRPTMLDICQARVTYKVVQRYF-DVYEGG-------CITAR
YP_009328933.1:4074-4996      FFFAQKGDAAVKDFDFYRYNRPTMLDICQAKVTYKIVSRYF-DIYEGG-------CITAR
YP_003766.2:4048-4970         FFFAQNGDAAVKDFDFYRYNKPTILDICQARVTYKIVSRYF-DIYEGG-------CIKAC
YP_009380520.1:2-906          FFFAQNGAAAITDFDYYRYNHTTMLDICQARFVFKVVGKYF-DCYEGG-------CIMAK
YP_009336483.1:4065-4985      FFFAQNGAAAITDFDYYRYNHTTMLDICQARFVFKVVGKYF-ECYEGG-------CIMAK
YP_004070193.2:4029-4952      FFFAQGGEAAMTDFNYYRYNRVTVLDICQAQFVYKIVGKYF-ECYDGG-------CINAR
YP_009199241.1:2-923          FFFAQGGEAAMTDFNYYRYNRVTVLDICQAQFVYKIVGKYF-ECYDGG-------CISAR
NP_058422.1:4001-4928         FFFAQGGEAAMTDFNYYRYNRVTVLDICQAQFVYKIVGKYF-ECYDGG-------CINAR
YP_009019180.1:4005-4928      YFFAQSGEAAITDFNYYRYNRTTVLDICQAELVFQIVAKYF-DCYDGG-------CITAR
YP_009256195.1:3945-4868      YFFAQGGEAAITDFNYYRYNKTTVLDICQAQFVFQLVNKYF-ECYDGG-------CITAR
YP_001876435.1:3951-4873      FFYIQDGNAAIADFDYYRFNKPTMVDIQQFLFCFEVTDKYF-EQYDGG-------CIPAN
YP_009755920.1:161-1101       FFFPQTGSAAIEDYDYYRYNRPTMFDIRQLLFCLEVTAKYF-DCYEGG-------CIPAS
YP_009825006.1:3968-4911      FFFPQTGSAAIDDYDYYRYNRHTMFDIRQLLFCLEVTSKYF-ECYEGG-------CISAS
YP_009824996.1:3940-4870      FFYPQTGNAAIYDYEYYRYIRPTMFDICQILFCFEETSKYF-ECYEGG-------CIPAG
NP_740629.1:10-940            FFYPQTGNAAINDYDYYRYNRPTMFDICQLLFCLEVTSKYF-ECYEGG-------CIPAS
YP_001941185.1:9-941          FFYPQTGSAAINDYDYYRYNRPTMFDIRQLLFCLEVTSKYF-DCYEGG-------CIPAS
YP_009755832.1:4409-5332      FFFTQDGNAAITDYNYYKYNLPTMVDIKQLLFVLEVVYKYF-EIYDGG-------CIPAS
YP_009113022.1:4412-5344      FFFTQDGNAAITDYNYYKYNLPTMVDIKQLLFCLEVVFKYF-EVYDGG-------CIPAS
YP_009555260.1:5-928          FFFTQDGNAAITDYNYYKYNLPTMVDIKQLLFVLEVVYKYF-EIYDGG-------CIPAS
NP_150073.2:4374-5297         FFFTQDGNAAITDYNYYKYNLPTMVDIKQLLFVLEVVYKYF-EIYDGG-------CIPAS
NP_742138.1:5-928             FFFTQDGNAAITDYNYYKYNLPTMVDIKQLLFVLEVVYKYF-EIYDGG-------CIPAS
YP_459941.1:5-928             FFFTQDGNAAITDYNYYKYNLPTMVDIKQLLFVLEVVYKYF-EIYDGG-------CIPAS
NP_001012452.1:5-928          FFFTQDGNAAITDYNYYKYNLPTMVDIKQLLFVVEVVNKYF-EIYEGG-------CIPAT
YP_003029844.1:4455-5378      FFFTQDGNAAITDYNYYKYNLPTMVDIKQLLFVLEVVNKYF-EIYEGG-------CIPAT
YP_009824978.1:4461-5384      FFFTQDGNAAITDYNYYKYNLPTMVDIKQLLFVLEVVNKYF-EIYEGG-------CIPAT
NP_045299.1:11-939            FFFTQDGNAAITDYNYYKYNLPTMVDIKQLLFVLEVVNKYF-EIYEGG-------CIPAT
YP_009513008.1:4445-5374      FFFAQDGHAAITDYNYYSYNLPTMCDIKQLLFCLEVVNKYF-DIYDGG-------CLNAS
YP_001039952.1:4425-5354      FFFAQDGHAAITDYSYYAYNLPTMVDIKQMLFCMEVVDKYF-DIYDGG-------CLNAS
YP_001039961.1:4471-5401      FFFAQDGHAAITDYSYYAYNLPTMCDIKQMLFCMEVVDRYF-EIYDGG-------CLNAS
YP_009361856.1:3-856          FFFAQDGNAAITDYNYYSYNLPTMCDIKQMLFCMEVVNKYF-EIYDGG-------CLNAS
YP_009047223.1:4-933          FFFAQDGNAAITDYNYYSYNLPTMCDIKQMLFCMEVVNKYF-EIYDGG-------CLNAS
YP_009824989.1:1-823          FFYAQDGNAAITDYDYYRYNLPTMCDIKQLLFSLEVVDKYF-DCYDGG-------CLKAS
YP_001039970.1:4234-5165      FFYAQDGNAAISDYDYYRYNLPTMCDIKQLLFSLEVVDKYF-DCYDGG-------CLQAS
YP_009273004.1:4276-5207      FFYAQDGNAAISDYDYYRYNLPTMCDIKQLLFSLEVVDRYF-DCYEGG-------CLQAS
YP_009072438.1:4540-5466      FFFAQDGNAAITDYSYYRYNLPTMCDIKQLLFTMEVVDKYF-DCYDGG-------CLNAN
YP_009725307.1:1-932          FFFAQDGNAAISDYDYYRYNLPTMCDIRQLLFVVEVVDKYF-DCYDGG-------CINAN
NP_828869.1:1-932             FFFAQDGNAAISDYDYYRYNLPTMCDIRQLLFVVEVVDKYF-DCYDGG-------CINAN
YP_003858583.1:4361-5292      FFFAQDGNAAISDYDYYRYNLPTMCDIRQLLFVVEVVDKYF-DCYDGG-------CINAN
YP_009755852.1:418-491        ------------------------------------------------------------
YP_009130641.1:5060-5504      -----DDEQCVQDFKYYDYNSPKTYDPNFLKAIYHYMQDIF-SIYKTDVSLNHETGQPRP
YP_009130642.1:24-773         HYQVADDEQCVQDFKYYDYNSPKTYDPNFLKAIYHYMQDIF-SIYKTDVSLNHETGQPRP
YP_009505581.1:5227-5608      -------SAAVTDYNYYDYNSPRHFDPKFLSSIYNYMLNKFKPIISTNERLDHSSGCPRM
YP_803213.1:4888-5301         HYQCGTTTEAVEDFMYYNYNSPKSFDPSYLKSVYTYMRDKFMKIISTDEKLNHQSGAPRM
YP_008798230.1:4748-5210      FYYLSNPAGALADVCYYDYQGTGFYSPKLLAGVYDFMKRVT-ECYQTNERFTYEQAKPRK
YP_009380535.1:4804-5239      FYYLSNPAGALADVCYYDYQGTGFYSPKLLAGVYDFMKRVT-ACYKTDERFTYEQAKPRK
YP_337905.2:4805-5240         FYYLSNPAGALADVCFYDYQGTGFYSPKLLAGVYDFMKRVT-TCYKTDERFTYEQAKPRK
YP_009142787.1:3437-3891      CYFQDDTAGVVKDVELYNYQGKLFLPDHILEYLYKSALQWF-EPVKTDYRFGLAECKPRS
YP_009755883.1:5300-5445      ------------------------------------------------------------
YP_009755883.1:5638-5942      ------------------------------------------------------------
YP_009666299.1:3694-3982      ------------------------------------------------------------
YP_009666260.1:495-808        ------------------------------------------------------------
YP_009755843.1:5240-5920      TYFQGSTSDCVNDFLYYDYQGKLFIQPHILRFLYEQTLDDF-ESCATEQRFNKIDCAPRK
YP_009052475.1:5872-6556      TYFQGDNNDCVNDFLFYDYQGRLFLQPHIIKFLYERTRKDF-SSCATDVRFSKLECTPRK
YP_009408170.1:85-769         TYFQGDNNDCVNDFLFYDYQGRLFLQPHIIRFLYERTRKDF-SSCATDARFSKLECTPRK
YP_009408168.1:5624-6308      TYFQGDNNDCVNDFLFYDYQGRLFLQPHIIRFLYERTRKDF-SSCATDARFSKLECTPRK
YP_009755877.1:5298-5913      GYFQGSASDVLSDFNYYVYQGNLFMQPHILKFLYKRVLKDF-SVVMTSERYSYYDCKPNK
YP_009344970.1:5445-5886      GYFQGSDANVRADFNYYTYQGNLFLQPHILKFLYERTLKDF-ATTATDARFGYEDCKPNK
                                                                                          

YP_009755862.1:2972-3149      ------------------YTQKDMM---SVI-TQEELIQALDEVWMCPVAITPKIQFCAS
YP_009130631.2:2175-2476      -------DSHAGLAATRGLTTKALQ---ALPDIDHKVYMFNLDSNASVTPVSPKIQYIGK
YP_009121772.1:2404-2553      -----------------------------------------KEVWQSVTPVTLKKQYCSK
YP_009755856.1:2547-2792      -----------------------------------------------------------K
YP_009142787.1:3156-3301      ------------------------------------------------------------
YP_009380535.1:4511-4628      ------------------------------------------------------------
YP_337905.2:4512-4629         ------------------------------------------------------------
YP_008798230.1:4467-4624      ------------------------------------------------------------
YP_803213.1:4581-4739         ------------------------------------------------------------
YP_009505581.1:4931-5062      ------------------------------------------------------------
YP_009666260.1:77-230         ------------------------------------------------------------
YP_009344970.1:5309-5333      ------------------------------------------------------------
YP_005352870.1:3558-4474      NVVVNNLDKSAGFPFNKLGKARNYYD-LTYKEQDELFEYTKRNVLPTITQMNLKYAISAK
YP_005352862.1:3602-4535      TVVVNNLDKSAGYPFNKLGKARNYYD-LTYAEQNAMFEYTKRNVLPTVTQMNLKYAISAK
YP_005352880.1:3525-4451      SVVVNNLDKSAGFPFNKLGKARNYYD-MSYAEQNQLFEYTKRNVLPTLTQMNLKYAISAK
YP_005352837.1:3611-4536      SVVVNNLDKSAGYPFNKLGKARNYYD-MTYAEQNQLFEYTKRNVLPTLTQMNLKYAISAK
YP_002308478.1:3580-4505      SVVVNNLDKYAGYPFNKLGKARNYYD-MTYAEQNQLFEYTKRNVLPTLTQMNLKYAISAK
YP_002308496.1:3599-4527      SVVVNNLDKSAGYPFNKLGKARNYYD-MTYVEQNQLFEYTKRNVLPTLTQMNLKYAISAK
YP_005352845.1:3627-4558      SVVVSNLDKSAGYPFNKLGKARNYYD-MTHAEQNQLFEYTKRNVLPTLTQMNLKYAISAK
YP_009513020.1:3617-4548      SVVVSNLDKSAGYPFNKLGKARNYYD-MTHAEQNQLFEYTKRNVLPTLTQMNLKYAISAK
YP_002308505.1:3658-4589      SVVVSNLDKSAGYPFNKLGKARNYYD-MTYVEQNQLFEYTKRNVLPTLTQMNLKYAISAK
YP_005352853.1:3605-4536      SVVVSNLDKSAGYPFNKLGKARNYYD-MTYVEQNQLFEYTKRNVLPTLTQMNLKYAISAK
YP_009755838.1:3713-4631      EVVINNLDKSAGYPLNKFGKARLYYETLSFEEQDALFEETKRNIIPTITQVNLKYAISGK
YP_009824973.1:3657-4579      DVIVTNLDKSAGYPLNKYGKARLYYETMSYEEQDELYNYTKRNVVPTMTQMNLKYAISGK
YP_008439222.1:6-928          EVVVTNLNKSAGWPLNKIGKAGTYYESLSYEEQDELYALTKRNILPTMTQLNLKYAISGK
YP_008439200.1:4147-5070      EVVVTNLNKSAGWPLNKIGKAGTYYESLSYEEQDELYALTKRNILPTMTQLNLKYAISGK
YP_001351683.1:4115-5038      EVIVNNLNKSAGYPFNKFGKAGLYYDSLSYEEQDDLYAYTKRNIIPTMTQLNLKYAISGK
NP_598309.2:4105-5027         EVVVTNLNKSAGYPLNKFGKAGLYYESLSYEEQDELYAYTKRNILPTMTQLNLKYAISGK
NP_839965.1:5-927             EVVVTNLNKSAGYPLNKFGKAGLYYESLSYEEQDELYAYTKRNILPTMTQLNLKYAISGK
YP_001718610.1:4219-5141      DVVVTNLNKSAGYPLNKFGKASLYYESLSYEEQDALYALTKRNVLPTMTQLNLKYAISGK
YP_001718603.1:4255-5178      DVVVTNLNKSAGYPLNKFGKAGLYYEALSYEEQDALYAVTKRNILPTMTQLNLKYAISGK
YP_009199608.1:3977-4899      EVVVTNLNKSAGWPLNKFGKAGLYYDSLSYEEQDQLYAVTKRNILPTMTQLNLKYAISGK
YP_009755889.1:3957-4880      EVVVVNLNKSAGYPFNKLGKAGLYYESLSYEEQDQLYAVTKRNILPTMTQLNLKYAISGK
YP_009201729.1:3921-4843      EVVVVNLNKSAGYPFNKLGKAGLYYEALSYEEQDQLYAVTKRNVMPTMTQLNLKYAISGK
YP_009199789.1:4051-4973      EVVVTNLNKSAGYPLNKFGKAGLYYDSLSYEEQDALYAVTKRNVLPTMTQLNLKYAISGK
YP_006908641.2:4102-5024      DVVVTNLNKSAGYPLNKFGKAGLYYESLTYEEQDALYAVTKRNVLPTMTQLNLKYAISGK
YP_009200734.1:4035-4958      EVVVTNLDKSAGYPLNRFGKARLFYETFSYEEQDALYAMTKRNILPTMTQLNLKYSISGK
YP_001552234.1:4046-4969      EVVVTNLDKSAGYPLNRFGKARLFYETFSYEEQDALYAMTKRNILPTMTQLNLKYSISGK
YP_009194637.1:4078-5000      EVVVTNLNKSAGWPLNKFGKAGLYYESISYEEQDAMFALTKRNILPTMTQLNLKYAISGK
NP_073549.1:4073-4995         EVVVTNLNKSAGWPLNKFGKAGLYYESISYEEQDAIFSLTKRNILPTMTQLNLKYAISGK
YP_009824965.1:4100-5023      DVVVTNLNKSAGWPLNKFGKAGLYYESLSYEEQDALFALTKRNVLPTMTQLNLKYAISGK
YP_009328933.1:4074-4996      EVVVTNLNKSAGWPLNKFGKAGLYYESISYEEQDALFAMTKRNILPTMTQLNLKYAISGK
YP_003766.2:4048-4970         EVVVTNLNKSAGWPLNKFGKASLYYESISYEEQDALFALTKRNVLPTMTQLNLKYAISGK
YP_009380520.1:2-906          DVIVTNLDKSAGYPLNKFGKARLYYESMSYEEQDALYAMTKRNVLPTMTQLNLKYAISGK
YP_009336483.1:4065-4985      DVIVTNLDKSAGYPLNKFGKARLYYESMTYEEQDALYAMTKRNVLPTMTQLNLKYAISGK
YP_004070193.2:4029-4952      EVVVTNYDKSAGYPLNKFGKARLYYETLSYEEQDALFALTKRNVLPTMTQMNLKYAISGK
YP_009199241.1:2-923          EVVVTNYDKSAGYPLNKFGKARLYYETLSYEEQDALFALTKRNVLPTMTQLNLKYAISGK
NP_058422.1:4001-4928         EVVVTNYDKSAGYPLNKFGKARLYYETLSYEEQDALFALTKRNVLPTMTQMNLKYAISGK
YP_009019180.1:4005-4928      EVVVTNYDKSAGYPLNKFGKARLYYETLSYEEQDELFATTKRNVLPTMTQMNLKYAISGK
YP_009256195.1:3945-4868      EVVVTNYDKSAGYPLNKFGKARLYYETLSYEEQDELFATTKRNVLPTMTQMNLKYAISGK
YP_001876435.1:3951-4873      QVVVTNLDKSAGYPFNKFGKARLYYESLSYAEQDQLFELTKRNILPTITQINMKYAISAK
YP_009755920.1:161-1101       QVIVTNLDKSAGYPFNKFGKARLYYE-MSYEEQDALFASTKRNVMPTITQMNLKYAISAK
YP_009825006.1:3968-4911      QVVVTNLDKSAGYPFNKFGKARLYYE-MSFEEQDQLFESTKKNVLPTITQMNLKYAISAK
YP_009824996.1:3940-4870      QVLVNNFDKSPGYPFNKFGRARLYYE-KSLEEQDQLFESTKKNVLPTISQKNLKYAISAK
NP_740629.1:10-940            QVVVNNLDKSAGYPFNKFGKARLYYE-MSLEEQDQLFEITKKNVLPTITQMNLKYAISAK
YP_001941185.1:9-941          QVVVNNLDKSAGYPFNKFGKARLYYE-MSLEEQDQLFESTKKNVLPTITQMNLKYAISAK
YP_009755832.1:4409-5332      QVVVNNYDKSAGYPFNKFGKARLYYEALSLEEQDEIYAYTKRNVLPTLTQMNLKYAISAK
YP_009113022.1:4412-5344      QVIVNNYDKSAGYPFNKFGKARLYYEALSFEEQDDIYAYTKRNVLPTLTQMNLKYAISAK
YP_009555260.1:5-928          QVIVNNYDKSAGYPFNKFGKARLYYEALSFEEQDEIYAYTKRNVLPTLTQMNLKYAISAK
NP_150073.2:4374-5297         QVIVNNYDKSAGYPFNKFGKARLYYEALSFEEQDEIYAYTKRNVLPTLTQMNLKYAISAK
NP_742138.1:5-928             QVIVNNYDKSAGYPFNKFGKARLYYEALSFEEQDEIYAYTKRNVLPTLTQMNLKYAISAK
YP_459941.1:5-928             QVIVNNYDKSAGYPFNKFGKARLYYEALSFEEQNEIYAYTKRNVLPTLTQMNLKYAISAK
NP_001012452.1:5-928          QVIVNNYDKSAGYPFNKFGKARLYYEALSFEEQDEIYAYTKRNVLPTLTQMNLKYAISAK
YP_003029844.1:4455-5378      QVIVNNYDKSAGYPFNKFGKARLYYEALSFEEQDEIYAYTKRNVLPTLTQMNLKYAISAK
YP_009824978.1:4461-5384      QVIVNNYDKSAGYPFNKFGKARLYYEALSFEEQDEIYAYTKRNVLPTLTQMNLKYAISAK
NP_045299.1:11-939            QVIVNNYDKSAGYPFNKFGKARLYYEALSFEEQDEIYAYTKRNVLPTLTQMNLKYAISAK
YP_009513008.1:4445-5374      EVIVNNLDKSAGYPFNKFGKARVYYESMSFQEQDELFALTKRNVVPTITQMNLKYAISAK
YP_001039952.1:4425-5354      EVIVNNLDKSAGHPFNKFGKARVYYESMSYQEQDELFAVTKRNVLPTITQMNLKYAISAK
YP_001039961.1:4471-5401      EVIVNNLDKSAGHPFNKFGKARVYYESLSYQEQDELFAMTKRNVLPTITQMNLKYAISAK
YP_009361856.1:3-856          EVVVNNLDKSAGHPFNKFGKARVYYESMSYQEQDELFAMTKRNVIPTMTQMNLKYAISAK
YP_009047223.1:4-933          EVVVNNLDKSAGHPFNKFGKARVYYESMSYQEQDELFAMTKRNVIPTMTQMNLKYAISAK
YP_009824989.1:1-823          QVVVANYDKSAGYPFNKFGKARVYYESLSFEDQDDLFAYTKRNVLPTITQMNLKYAISAK
YP_001039970.1:4234-5165      QVVVANYDKSAGFPFNKFGKARLYYESLSYADQDELFAYTKRNVLPTITQMNLKYAISAK
YP_009273004.1:4276-5207      QVVVANYDKSAGFPFNKFGKARLYYESLSYEDQDELFAYTKRNVLPTVTQMNLKYAISAK
YP_009072438.1:4540-5466      QVVVNSLDKSAGFPFNKWGKARLYYESLSYEDQDALFAYTKRNVLPTITQMNLKYAISAK
YP_009725307.1:1-932          QVIVNNLDKSAGFPFNKWGKARLYYDSMSYEDQDALFAYTKRNVIPTITQMNLKYAISAK
NP_828869.1:1-932             QVIVNNLDKSAGFPFNKWGKARLYYDSMSYEDQDALFAYTKRNVIPTITQMNLKYAISAK
YP_003858583.1:4361-5292      QVIVNNLDKSAGFPFNKWGKARLYYDSMSYEDQDALFAYTKRNVIPTITQMNLKYAISAK
YP_009755852.1:418-491        ------------------------------------------------------------
YP_009130641.1:5060-5504      SSM------GLG---ITGFTQKAVWQSLPPDFGPRMLEVAKETLLPFTTKVIAKYARTKK
YP_009130642.1:24-773         SSM------GLG---ITGFTQKAVWQSLPPDFGPRMLEVAKETLLPFTTKVIAKYARTKK
YP_009505581.1:5227-5608      SSM------GVG---VSGFFQKTVWNALPEDFSDRLLDTASRTIMPFSTKIVTKHQRTKK
YP_803213.1:4888-5301         SSM------GVG---VSGFFQKTVWNALPEDFSPRLLDTASKTVMPFSTNIVKKFQRQKK
YP_008798230.1:4748-5210      SSM------GVN---ISGYQQDAVYRALGPENIMKLFEYAQKAPLPFCTKIITKFALSAK
YP_009380535.1:4804-5239      SSM------GIN---ITGYQQDAVYRALGPENIIKLFEYAQKAPLPFCTKIITKFALSAK
YP_337905.2:4805-5240         SSM------GIN---ITGYQQDAVYRALGPENITKLFEYAQKAPLPFCTKIITKFALSAK
YP_009142787.1:3437-3891      SSL------GPACPSLRGVKQDRVYGLAVEEDIKALMELSNKTPLAFCTKIVQKFALTAK
YP_009755883.1:5300-5445      ------------------------------------------------------------
YP_009755883.1:5638-5942      ---------------------------------EELVALSNETPLIFTTKVIQKFALTAK
YP_009666299.1:3694-3982      ------------------------------------------------TKVSQKFALTKK
YP_009666260.1:495-808        ------------------------------------------------TKVVQKFALTAK
YP_009755843.1:5240-5920      SSL------GPSHTLLRAIKQDQLYNIAPDNFIDQLVELSNKSPLIFSTKCVQKFALTAK
YP_009052475.1:5872-6556      SSL------GPSHMLLRSYKQNQVYEAAPDNFIEELVNLSHHSAMIFSTKCVQKFALTAK
YP_009408170.1:85-769         SSL------GPSHMLLRSYKQNQVYEAAPDNFIEELVNLSHHSAMIFSTKCVQKFALTSK
YP_009408168.1:5624-6308      SSL------GPSHMLLRSYKQNQVYEAAPDNFIEELVNLSHHSAMIFSTKCVQKFALTSK
YP_009755877.1:5298-5913      SSL------GPSHEILRALKQDEVYGVLSMEVIEDLVKLAQETPLMFTTKVSAKFALTAK
YP_009344970.1:5445-5886      SSL------GPAHDLLRGIKQDVVYQALPENIIDDIVNLAKETPLVFTTKVSDKFALTAK
                                                                                          

YP_009755862.1:2972-3149      YKVRTIFGSPGLSSCAARWAFFALNTHLHEAVHK--PNNPICVGLNKFGPQIESKIPPRF
YP_009130631.2:2175-2476      VKVRTILGTCAIPALWLRASMSGVLAKLK-------PEPPLMLGENKFLPI---PKLR--
YP_009121772.1:2404-2553      RKTRTILGTNALISLALRAALSGVTKGFQ-LAGK--G-SPICLGKSKFNPM--EVSVT--
YP_009755856.1:2547-2792      NKIRTICGTNSLVCLALRARLAGVVGGIH-CAGV--CHCPIALGFNKFEFGVDAPYDE--
YP_009142787.1:3156-3301      ------------------------------------------------------------
YP_009380535.1:4511-4628      ------------------------------------------------------------
YP_337905.2:4512-4629         ------------------------------------------------------------
YP_008798230.1:4467-4624      ------------------------------------------------------------
YP_803213.1:4581-4739         ------------------------------------------------------------
YP_009505581.1:4931-5062      ------------------------------------------------------------
YP_009666260.1:77-230         ------------------------------------------------------------
YP_009344970.1:5309-5333      ------------------------------------------------------------
YP_005352870.1:3558-4474      DRARTVAGVSIVSTMTNRQYHQKLLKSISLARN-----QTIVIGTTKFYGGWNAMLKNLV
YP_005352862.1:3602-4535      DRARTVAGVSIISTMTNRQYHQKLLKSISVARN-----QTIVIGTTKFYGGWDNMLRNLM
YP_005352880.1:3525-4451      DRARTVAGVSIVSTMTNRQYHQKILKSISLARN-----QTIVIGTTKFYGGWDNMLRKLM
YP_005352837.1:3611-4536      DRARTVAGVSIISTMTNRQYHQKMLKSISLARN-----QTIVIGTTKFYGGWDNMLRRLM
YP_002308478.1:3580-4505      DRARTVAGVSIISTMTNRQYHQKMLKSISLARN-----QTIVIGTTKFYGGWDNMLRRLM
YP_002308496.1:3599-4527      DRARTVAGVSIISTMTNRQYHQKMLKSISLARN-----QTIVIGTTKFYGGWDNMLRRLM
YP_005352845.1:3627-4558      DRARTVAGVSIISTMTNRQYHQKMLKXISLARN-----QTIVIGTTKFYGGWDNMLRRLM
YP_009513020.1:3617-4548      DRARTVAGVSIISTMTNRQYHQKMLKSISLARN-----QTIVIGTTKFYGGWDNMLRRLM
YP_002308505.1:3658-4589      DRARTVAGVSIISTMTNRQYHQKILKSISLARN-----QTIVIGTTKFYGGWDNMLRRLM
YP_005352853.1:3605-4536      DRARTVAGVSIISTMTNRQYHQKILKSISLARN-----QTIVIGTTKFYGGWDNMLRRLM
YP_009755838.1:3713-4631      ARARTVCGVSLVSTMTTRHYHQKVQKSICATRN-----AAVVIGTTKFYGGWDNMLKNLI
YP_009824973.1:3657-4579      DRARTVGGVNLVSTMTTRQYHQKVLKSIVNTRG-----ATVVIGTTKFYGGWDDMLKRLI
YP_008439222.1:6-928          ERARTVGGVALLSTMTTRQFHQKHLKSIVNTRG-----ASVVIGTTKFYGGWDAMLKTLI
YP_008439200.1:4147-5070      ERARTVGGVALLSTMTTRQFHQKHLKSIVNTRG-----ASVVIGTTKFYGGWDAMLKTLI
YP_001351683.1:4115-5038      DRARTVGGVSLLSTMTTRQYHQKHLKSIVNTRG-----ASVVIGTTKFYGGWDNMLKTLI
NP_598309.2:4105-5027         ERARTVGGVSLLSTMTTRQYHQKHLKSIVNTRG-----ASVVIGTTKFYGGWDNMLKNLI
NP_839965.1:5-927             ERARTVGGVSLLSTMTTRQYHQKHLKSIVNTRG-----ASVVIGTTKFYGGWDNMLKNLI
YP_001718610.1:4219-5141      ERARTVGGVSLLSTMTTRQFHQKHLKSIVNTRN-----ATVVIGTTKFYGGWDNMLRNLM
YP_001718603.1:4255-5178      ERARTVGGVSLLSTMTTRQFHQKHLKSIVNTRN-----ATVVIGTTKFYGGWDNMLRNLI
YP_009199608.1:3977-4899      ERARTVGGVSLLSTMTTRQYHQKHLKSIVNTRN-----AAVVIGTTKFYGGWDNMLNNLI
YP_009755889.1:3957-4880      ERARTVGGVSLLSTMTTRQYHQKHLKSIVNTRN-----ASVVIGTTKFYGGWDNMLRTLI
YP_009201729.1:3921-4843      ERARTVGGVSLLSTMTTRQYHQKHLKSIVNTRN-----ASVVIGTTKFYGGWDNMLRTLI
YP_009199789.1:4051-4973      ERARTVGGVSLLSTMTTRQYHQKHLKSIVNTRN-----ASVVIGTTKFYGGWDNMLKTLI
YP_006908641.2:4102-5024      ERARTVGGVSLLSTMTTRQYHQKHLKSIVNTRN-----ASVVIGTTKFYGGWDNMLNTLI
YP_009200734.1:4035-4958      ARARTVGGVSLLATMTTRQFHQKHLKSIVNTRN-----APVVIGTTKFYGGWDNMLKNLM
YP_001552234.1:4046-4969      ARARTVGGVSLLATMTTRQFHQKHLKSIVNTRN-----APVVIGTTKFYGGWDNMLKNLM
YP_009194637.1:4078-5000      ERARTVGGVSLLATMTTRQFHQKCLKSIVATRN-----ATVVIGTTKFYGGWDNMLKNLI
NP_073549.1:4073-4995         ERARTVGGVSLLATMTTRQFHQKCLKSIVATRN-----ATVVIGTTKFYGGWDNMLKNLM
YP_009824965.1:4100-5023      ERARTVGGVSLLSTMTTRQYHQKHLKSIVNTRN-----ASVVIGTTKFYGGWDNMLKNLI
YP_009328933.1:4074-4996      DRARTVGGVSLLSTMTTRQYHQKHLKSIVNTRN-----ATVVIGTTKFYGGWDNMLRTLM
YP_003766.2:4048-4970         ERARTVGGVSLLSTMTTRQYHQKHLKSIVNTRN-----ATVVIGTTKFYGGWNNMLRTLI
YP_009380520.1:2-906          ARARTVGGVSLLSTMTTRQYHQKCLKSIVATRN-----ATVVIGTTKFYGGWDNMLRTLI
YP_009336483.1:4065-4985      ARARTVGGVSLLSTMTTRQYHQKCLKSIVATRN-----ATVVIGTTKFYGGWDNMLRTLI
YP_004070193.2:4029-4952      ARARTVGGVSLLSTMTTRQYHQKHLKSIAATRN-----ATVVIGSTKFYGGWDNMLKNLM
YP_009199241.1:2-923          ARARTVGGVSLLSTMTTRQYHQKHLKSIAATRN-----ATVVIGSTKFYGGWDNMLKNLM
NP_058422.1:4001-4928         ARARTVGGVSLLSTMTTRQYHQKHLKSIAATRN-----ATVVIGSTKFYGGWDNMLKNLM
YP_009019180.1:4005-4928      ARARTVGGVSLLSTMTTRQYHQKHLKSIAATRN-----ATVVIGTTKFYGGWDDMLKNLM
YP_009256195.1:3945-4868      ARARTVGGVSLLSTMTTRQYHQKHLKSIAAMRN-----ATVVIGTTKFYGGWDDMLKNLM
YP_001876435.1:3951-4873      SRARTVAGVSILSSMTNRQFHQKCLKSIVNTRN-----ATVVIGTTKFYGGWDNMLRNLM
YP_009755920.1:161-1101       NRARTVAGVSILSTMTNRQYHQKVLKSIVNTRN-----AAVVIGTSKFYGGWDNMLRNLI
YP_009825006.1:3968-4911      NRARTVAGVSILSTMTNRQYHQKVLKSIVNTRN-----APVVIGTTKFYGGWDNMLRNLV
YP_009824996.1:3940-4870      NRARTVAGVSILSTKTNRQFHQKILKSIVNTRN-----APVVIGTTKFYGGWDNMLRNLI
NP_740629.1:10-940            NRARTVAGVSILSTMTNRQFHQKILKSIVNTRN-----ASVVIGTTKFYGGWDNMLRNLI
YP_001941185.1:9-941          NRARTVAGVSILSTMTNRQFHQKILKSIVNTRN-----APVVIGTTKFYGGWDNMLRNLI
YP_009755832.1:4409-5332      NRARTVAGVSILSTMTGRMFHQKCLKSIAATRG-----VPVVIGTTKFYGGWDDMLRRLT
YP_009113022.1:4412-5344      NRARTVAGVSILSTMTGRMFHQKCLKSIAATRG-----VSVVIGTTKFYGGWDDMLCRLI
YP_009555260.1:5-928          NRARTVAGVSILSTMTGRMFHQKCLKSIAATRG-----VPVVIGTTKFYGGWDDMLRRLI
NP_150073.2:4374-5297         NRARTVAGVSILSTMTGRMFHQKCLKSIAATRG-----VPVVIGTTKFYGGWDDMLRRLI
NP_742138.1:5-928             NRARTVAGVSILSTMTGRMFHQKCLKSIAATRG-----VPVVIGTTKFYGGWDDMLRRLI
YP_459941.1:5-928             NRARTVAGVSILSTMTGRMFHQKCLKSIAATRG-----VPVVIGTTKFYGGWDDMLRHLI
NP_001012452.1:5-928          NRARTVAGVSILSTMTGRMFHQKCLKSIAATRG-----VPVVIGTTKFYGGWDDMLRRLI
YP_003029844.1:4455-5378      NRARTVAGVSILSTMTGRMFHQKCLKSIAATRG-----VPVVIGTTKFYGGWDDMLRRLI
YP_009824978.1:4461-5384      NRARTVAGVSILSTMTGRMFHQKCLKSIAATRG-----VPVVIGTTKFYGGWDDMLRRLI
NP_045299.1:11-939            NRARTVAGVSILSTMTGRMFHQKCLKSIAATRG-----VPVVIGTTKFYGGWDDMLRRLI
YP_009513008.1:4445-5374      NRARTVAGVSILSTMTNRQYHQKMLKSMAATRG-----ATCVIGTTKFYGGWDFMLKTLY
YP_001039952.1:4425-5354      NRARTVAGVSILSTMTNRQYHQKMLKSMAATRG-----ATCVIGTTKFYGGWDFMLKTLY
YP_001039961.1:4471-5401      NRARTVAGVSILSTMTNRQYHQKMLKSMAATRG-----STCVIGTTKFYGGWDFMLKTLY
YP_009361856.1:3-856          NRARTVAGVSILSTMTNRQYHQKMLKSMAATRG-----STCVIGTTKFYGGWDFMLKTLY
YP_009047223.1:4-933          NRARTVAGVSILSTMTNRQYHQKMLKSMAATRG-----ATCVIGTTKFYGGWDFMLKTLY
YP_009824989.1:1-823          NRARTVAGVSIASTMTNRQFHQKMLKSIAAARG-----ASVVIGTTKFYGGWNRMLRTLC
YP_001039970.1:4234-5165      NRARTVAGVSIASTMTNRQFHQKMLKSIAAARG-----ASVVIGTTKFYGGWNRMLRTLC
YP_009273004.1:4276-5207      NRARTVAGVSIASTMTNRQFHQKILKSIAAARG-----ASVVIGTTKFYGGWNRMLRTLC
YP_009072438.1:4540-5466      NRARTVAGVSICSTMTNRQFHQKMLKSIAATRN-----VSVVIGTTKFYGGWNNMLKTLY
YP_009725307.1:1-932          NRARTVAGVSICSTMTNRQFHQKLLKSIAATRG-----ATVVIGTSKFYGGWHNMLKTVY
NP_828869.1:1-932             NRARTVAGVSICSTMTNRQFHQKLLKSIAATRG-----ATVVIGTSKFYGGWHNMLKTVY
YP_003858583.1:4361-5292      NRARTVAGVSICSTMTNRQFHQKLLKSIAATRG-----ATVVIGTSKFYGGWHNMLKTVY
YP_009755852.1:418-491        ------------------------------------------------------------
YP_009130641.1:5060-5504      ARARTVGASSFVASTVFRFLHKPVTMRMVDQAQN--NIGPLLIGVSKFNGGFDKYIRTQH
YP_009130642.1:24-773         ARARTVGASSFVASTVFRFLHKPVTMRMVDQAQN--NIGPLLIGVSKFNGGFDKYIRTQH
YP_009505581.1:5227-5608      PRVRTIGGSSFITSSIFRMLHKPVTNKMVNTAQN--NIGPFLIGVSKFNLGFHKYLTAHH
YP_803213.1:4888-5301         TRVRTLGGSSFITSSIFRMLHKPVTNKMVQTAQA--NIGPFLIGISKFNLGFHKYLSAHH
YP_008798230.1:4748-5210      ARARTVSSCSFIASTIFRFAHKPVTSKMVEAAQN--SQGFCLIGVSKYGLKFSKFLKDKY
YP_009380535.1:4804-5239      ARARTVSSCSFIASTIFRFAHKPVTSKMVEVAQN--SQGFCLIGVSKYGLKFSKFLKDKY
YP_337905.2:4805-5240         ARARTVSSCSFIASTIFRFAHKPVTSKMVEVAQN--SQGFCLIGVSKYGLKFSKFLKDKY
YP_009142787.1:3437-3891      ARARTVASCSMFASTLFRALHKPVTAKFVSEAQRPDSKFGCLIGVSKFYGHFDTFVRTRH
YP_009755883.1:5300-5445      ------------------------------------------------------------
YP_009755883.1:5638-5942      ARARTVAACSMFSSTLFRAIHKPVTANFVKQVQDDPSSVHHLIGISKFHLNFDRYIKTRY
YP_009666299.1:3694-3982      ARARTVAACSMFSSTLFRALHKPVTANFVAQAQDPTSKVHHLIGVSKFHHGFDTYFKNRY
YP_009666260.1:495-808        ARARTIAACSMFSSTLFRALHKPVTAKFVEQAQNPLSNIHHLIGVSKFRGKFDEYFTARH
YP_009755843.1:5240-5920      PRARTIAACSMTASTLFRALHKPVTANFVKQTQTEGTSIHHLIGVSKFRGGFDRWFKSRH
YP_009052475.1:5872-6556      PRARTIAACSMIASTLFRALHKPVTANFVTQTQKAGTEIHHLIGVTKFRGGFHNWFTSRH
YP_009408170.1:85-769         PRARTIAACSMIASTLFRALHKPVTANFVTQTQKAGTDIHHLIGVTKFRGGFHNWFTSRH
YP_009408168.1:5624-6308      PRARTIAACSMIASTLFRALHKPVTANFVTQTQKAGTDIHHLIGVTKFRGGFHNWFTSRH
YP_009755877.1:5298-5913      ARARTIAACSMFASTLFRACHKPVTANIVNKSQS--ADLHSLIGVSKFYGNFDSYIKRRY
YP_009344970.1:5445-5886      PRARTIAACSMFASTLFRACHKPITKNFVKVAQE--GDVHCLIGVSKFYHQFDAFIRKRY
                                                                                          

YP_009755862.1:2972-3149      D------KIMSVDFESCDRSTTHLMRAIQQTWFCDK----IGKMD---WLKFLIVNTTNE
YP_009130631.2:2175-2476      R------YRASVDVVSCDRTTPACIRDFCASLFDEM----CGAPD---FYINYHRHCVSE
YP_009121772.1:2404-2553      G------TCMETDLASCDRSTPAIIRWFTTNLLFEL----GCCKH---MLPLYVVNCCHD
YP_009755856.1:2547-2792      S------FYFCADMASCDRSTPLIYRYFTLEVITSL----AADPE---LLPSMILNTLHD
YP_009142787.1:3156-3301      ------------------------------------------------------------
YP_009380535.1:4511-4628      ------------------------------------------------------------
YP_337905.2:4512-4629         ------------------------------------------------------------
YP_008798230.1:4467-4624      ------------------------------------------------------------
YP_803213.1:4581-4739         ------------------------------------------------------------
YP_009505581.1:4931-5062      ------------------------------------------------------------
YP_009666260.1:77-230         ------------------------------------------------------------
YP_009344970.1:5309-5333      ------------------------------------------------------------
YP_005352870.1:3558-4474      D-GISNPLLFGWDYPKCDRSMPNILRIASSLLLARKH-TCCTNRQRFYRLANECCQVLSE
YP_005352862.1:3602-4535      A-NINNPKLAGWDYPKCDRSMPNLLRITSSLLLARKH-ACCTHSQRFYRLANECAQVLSE
YP_005352880.1:3525-4451      N-GIKNPTLAGWDYPKCDRSMPNILRIAASCLLARKH-TCCNQSQRFYRLANECCQVLSE
YP_005352837.1:3611-4536      D-GINNPILVGWDYPKCDRSMPNILRIAASCLLARKH-TCCNQSQRFYRLANECCQVLSE
YP_002308478.1:3580-4505      N-GINNPILVGWDYPKCDRSMPNMLRIAASCLLARKH-TCCNQSQRFYRLANECCQVLSE
YP_002308496.1:3599-4527      D-GINNPILVGWDYPKCDRSMPNMLRIAASCLLARKH-TCCTQSQRFYRLANECCQVLSE
YP_005352845.1:3627-4558      C-NINNPILVGWDYPKCDRSMPNMLRIAASCLLARKH-TCCNQSQRFYRLANECCQVLSE
YP_009513020.1:3617-4548      C-NINNPILVGWDYPKCDRSMPNMLRIAASCLLARKH-TCCNQSQRFYRLANECCQVLSE
YP_002308505.1:3658-4589      H-NINNPILVGWDYPKCDRSMPNILRIASSCLLARKH-TCCNQSQRFYRLANECCQVLSE
YP_005352853.1:3605-4536      H-NINNPILVGWDYPKCDRSMPNILRIASSCLLARKH-TCCNQSQRFYRLANECCQVLSE
YP_009755838.1:3713-4631      K-DVDNPQLMGWDYPKCDRAMPSMLRMLAAMVFGAKHMQCCTQSDRFYRLTNEMAQVLNE
YP_009824973.1:3657-4579      Q-GVENPCLMGWDYPKCDRSLPNMIRMISAMVLGSKHVTCCTHNEKFYRLSNELAQVLTE
YP_008439222.1:6-928          H-GVENPHLMGWDYPKCDRALPNMVRMISAMILGSKHVTCCTASDRFFRLANELAQVLTE
YP_008439200.1:4147-5070      H-GVENPHLMGWDYPKCDRALPNMVRMISAMILGSKHVTCCTASDRFFRLANELAQVLTE
YP_001351683.1:4115-5038      K-DVENPHLMGWDYPKCDRALPNMIRMISAMILGSKHVNCCSSSDRYYRLCNELAQVLTE
NP_598309.2:4105-5027         D-GVENPCLMGWDYPKCDRALPNMIRMISAMILGSKHTTCCSSTDRFFRLCNELAQVLTE
NP_839965.1:5-927             D-GVENPCLMGWDYPKCDRALPNMIRMISAMILGSKHTTCCSSTDRFFRLCNELAQVLTE
YP_001718610.1:4219-5141      D-GVDNACLMGWDYPKCDRALPNMIRMISAMILGSKHVNCCTNSDRYYRLCNELAQVLTE
YP_001718603.1:4255-5178      D-GVDNACLMGWDYPKCDRALPNMIRMISAMILGSKHENCCTNSDRYYRLCNELAQVLTE
YP_009199608.1:3977-4899      S-GVENPHLMGWDYPKCDRALPNMIRMISAMILGSKHTTCCSSTDRYYRLCNELAQVLTE
YP_009755889.1:3957-4880      D-GVDNACLMGWDYPKCDRALPNMIRMISAMILGSKHVNCCTSSDRFYRLSNELAQVLTE
YP_009201729.1:3921-4843      D-GVDNPCLMGWDYPKCDRALPNMIRMISAMILGSKHVNCCTASDRYYRLCNELAQVLTE
YP_009199789.1:4051-4973      E-GVEHPCLMGWDYPKCDRALPNMIRMISAMILGSKHTTCCNTEERYYRLCNELAQVLTE
YP_006908641.2:4102-5024      N-GVENPCLMGWDYPKCDRALPNMIRMISAMILGSKHTTCCTTDERYYRLCNELAQVLTE
YP_009200734.1:4035-4958      N-DVDNGALMGWDYPKCDRAMPSMIRMLAAMVLGSKHVTCCTDSDRFYRLSNELAQVLNE
YP_001552234.1:4046-4969      N-DVDNGALMGWDYPKCDRAMPSMIRMLAAMVLGSKHVTCCTDSDRFYRLSNELAQVLNE
YP_009194637.1:4078-5000      A-DVDDPKLMGWDYPKCDRAMPSMIRMLSAMILGSKHVTCCTASDKFYRLSNELAQVLTE
NP_073549.1:4073-4995         A-DVDDPKLMGWDYPKCDRAMPSMIRMLSAMILGSKHVTCCTASDKFYRLSNELAQVLTE
YP_009824965.1:4100-5023      E-GVENPRLMGWDYPKCDRALPNMIRMISAMILGSKHVTCCSSEDKFYRLSNELAQVLTE
YP_009328933.1:4074-4996      D-GVENPMLMGWDYPKCDRALPNMIRMISAMVLGSKHVSCCTSTDRFYRLSNELAQVLTE
YP_003766.2:4048-4970         D-GVENPMLMGWDYPKCDRALPNMIRMISAMVLGSKHVNCCTATDRFYRLGNELAQVLTE
YP_009380520.1:2-906          D-DVDNPCLMGWDYPKCDRALPNMIRMASAMILGSKHVSCCSNMDKFYRLSNELAQVLTE
YP_009336483.1:4065-4985      D-DVENPCLMGWDYPKCDRALPNMIRMASAMLLGSKHVSCCSNMDKFYRLSNELAQVLTE
YP_004070193.2:4029-4952      R-DVDNGCLMGWDYPKCDRALPNMIRMASAMILGSKHVGCCTHSDRFYRLSNELAQVLTE
YP_009199241.1:2-923          R-DVDNGCLMGWDYPKCDRALPNMIRMASAMILGSKHVGCCTHNDRFYRLSNELAQVLTE
NP_058422.1:4001-4928         R-DVDNGCLMGWDYPKCDRALPNMIRMASAMILGSKHVGCCTHNDRFYRLSNELAQVLTE
YP_009019180.1:4005-4928      R-DVDNGCLMGWDYPKCDRALPNMIRMASAMILGSKHVGCCTHSDRFYRLSNELAQVLTE
YP_009256195.1:3945-4868      R-DVDNGCLMGWDYPKCDRALPNMIRMASAMVLGSKHVGCCTHSDRFYRLSNELAQVLTE
YP_001876435.1:3951-4873      R-GVEDPVLMGWDYPKCDRAVPSLLRLSASLILARRHKGCCDWNERIYRLANEAAQVLSE
YP_009755920.1:161-1101       D-GVDNPMLMGWDYPKCDRAMPNILRISASLVLARKHTTCCTWSERIYRLFNECAQVLSE
YP_009825006.1:3968-4911      K-GVDDPILMGWDYPKCDRAMPNLLRIAASLVLARKHTNCCTWSDRVYRLYNECAQVLSE
YP_009824996.1:3940-4870      Q-GVEDPILMGWDYPKCDRAMPNLLRIAASFVLARKHTICCTWSERVYWLYIECAQVLSE
NP_740629.1:10-940            Q-GVEDPILMGWDYPKCDRAMPNLLRIAASLVLARKHTNCCSWSERIYRLYNECAQVLSE
YP_001941185.1:9-941          Q-GVEDPILMGWDYPKCDRAMPNLLRIAASLVLARKHTNCCTWSERIYRLYNECAQVLSE
YP_009755832.1:4409-5332      K-GVDNPVLMGWDYPKCDRAMPNILRIVSSLVLARKHDACCSQSDRFYRLANECAQVLSE
YP_009113022.1:4412-5344      K-GVDNPVLMGWDYPKCDRAMPNILRILSSLVLARKHDACCSQTDRFYRLANECAQVLSE
YP_009555260.1:5-928          K-DVDNPVLMGWDYPKCDRAMPNLLRIVSSLVLARKHETCCSQSDRFYRLANECAQVLSE
NP_150073.2:4374-5297         K-DVDNPVLMGWDYPKCDRAMPNILRIVSSLVLARKHEACCSQSDRFYRLANECAQVLSE
NP_742138.1:5-928             K-DVDNPVLMGWDYPKCDRAMPNILRIVSSLVLARKHEACCSQSDRFYRLANECAQVLSE
YP_459941.1:5-928             K-DVDNPVLMGWDYPKCDRAMPNILRIVSSLVLARKHEFCCSHGDRFYRLANECAQVLSE
NP_001012452.1:5-928          K-DVDSPVLMGWDYPKCDRAMPNILRIVSSLVLARKHDSCCSHTDRFYRLANECAQVLGE
YP_003029844.1:4455-5378      K-DVDSPVLMGWDYPKCDRAMPNILRIVSSLVLARKHDSCCSHTDRFYRLANECAQVLSE
YP_009824978.1:4461-5384      K-DVDSPVLMGWDYPKCDRAMPNILRIVSSLVLARKHDSCCSHTDRFYRLANECAQVLSE
NP_045299.1:11-939            K-DVDSPVLMGWDYPKCDRAMPNILRIVSSLVLARKHDSCCSHTDRFYRLANECAQVLSE
YP_009513008.1:4445-5374      K-DVDNPELMGWDYPKCDRAMPNMCRIFASLVLARKHSTCCTNSDRFYRLANECAQVLSE
YP_001039952.1:4425-5354      K-DVESPHLMGWDYPKCDRAMPNMCRILASLILARKHSTCCTNSDRFYRLANECAQVLSE
YP_001039961.1:4471-5401      K-DVDNPHLMGWDYPKCDRAMPNMCRIFASLILARKHSTCCTNTDRFYRLANECAQVLSE
YP_009361856.1:3-856          K-DVDNPHLMGWDYPKCDRAMPNMCRIFASLILARKHGTCCTTRDRFYRLANECAQVLSE
YP_009047223.1:4-933          K-DVDNPHLMGWDYPKCDRAMPNMCRIFASLILARKHGTCCTTRDRFYRLANECAQVLSE
YP_009824989.1:1-823          A-DVENPQLMGWDYPKCDRAMPNMIRIFASLILARKHSTCCTSSERFYRLANECAQVLSE
YP_001039970.1:4234-5165      E-GVENPHLMGWDYPKCDRAMPNLLRIFASLILARKHATCCNASERFYRLANECAQVLSE
YP_009273004.1:4276-5207      D-GVEKPHLMGWDYPKCDRAMPNLLRIFASLILARKHSTCCNTSERFYRLANECAQVLSE
YP_009072438.1:4540-5466      A-DVDNAQLMGWDYPKCDRAMPNMLRIFASLILARKHNTCCNVSERYYRLANECAQVLSE
YP_009725307.1:1-932          S-DVENPHLMGWDYPKCDRAMPNMLRIMASLVLARKHTTCCSLSHRFYRLANECAQVLSE
NP_828869.1:1-932             S-DVETPHLMGWDYPKCDRAMPNMLRIMASLVLARKHNTCCNLSHRFYRLANECAQVLSE
YP_003858583.1:4361-5292      S-DVETPNLMGWDYPKCDRAMPNMLRIMASLVLARKHSTCCNLSHRFYGLANECAQVLSE
YP_009755852.1:418-491        ------------------------------------------------------------
YP_009130641.1:5060-5504      PNGIEHYNVMGADYTKCDRSFPLINRAFAAALFYDL----GGLPSDNMWFINEISAFMTD
YP_009130642.1:24-773         PNGIEHYNVMGADYTKCDRSFPLINRAFAAALFYDL----GGLPSDNMWFINEISAFMTD
YP_009505581.1:5227-5608      PNGIEDCSVMGADYTKCDRSFPVVCRALSAALFYDL----GNLPHKSHWFINECFAFIFD
YP_803213.1:4888-5301         PNGIEDCQVMGADYTKCDRSFPVVCRALSAALFYEL----GHLEPNNHWFLNEMFAFLLD
YP_008798230.1:4748-5210      G-SIEQFDVFGSDYTKCDRTFPLSFRALTAALLYEL----GGWEEESWLYLNEVNSYMLD
YP_009380535.1:4804-5239      G-SIEQFDVFGSDYTKCDRTFPLSFRALTAALLYEL----GGWEEDSWLYLNEVNSYMLD
YP_337905.2:4805-5240         G-AIEQFDVFGSDYTKCDRTFPLSFRALTAALLYEL----GGWEEDSWLYLNEVNSYMLD
YP_009142787.1:3437-3891      G-DLEKYNVFGADYTKCDRSFPLVFRAATAAILFEL----GCYEPQGYNFVNEVNSFMLD
YP_009755883.1:5300-5445      ------------------------------------------------------------
YP_009755883.1:5638-5942      G-SLNDYDIFGSDYTKCDRSFPAVLRVLAACVLYQL----GDWNPNTYHLHNEIHSFIFD
YP_009666299.1:3694-3982      G-DLRDYKVFGSDYTKCDRSFPIVFRAASAAILYEL----GGWDYNTYHFNNEMQAVVFD
YP_009666260.1:495-808        G-DLDNWKVFGSDYTKCDRSFPLVLRSMAAAILYEL----GDWDPNSYHFTNEIHSFMLD
YP_009755843.1:5240-5920      G-NINDWKVFGSDYTKCDRSFPLVFRSMAAALLFEL----GGWDHNSHHFTNEMHAFMFD
YP_009052475.1:5872-6556      G-DISNWKIFGSDYTKCDRSFPLVFRSMAAALLFDL----GGWDPHSYHFINEAHAFMFD
YP_009408170.1:85-769         G-DISNWKIFGSDYTKCDRSFPLVFRSMAAALLFDL----GGWDPYSHHFTNEVHAFMFD
YP_009408168.1:5624-6308      G-DISNWKIFGSDYTKCDRSFPLVFRSMAAALLFDL----GGWDPYSHHFTNEVHAFMFD
YP_009755877.1:5298-5913      G-SLDNFKVFGSDYTKCDRSFPLVFRGLAAAVLYEL----GCWDSDNYLFINELQAFMLD
YP_009344970.1:5445-5886      G-SLDKYNVFGSDYTKCDRSYPLIFRAMAAALLFEL----GDWDYNNYLFVNEIQAFMLD
                                                                                          

YP_009755862.1:2972-3149      KCVFM-GTDFTKPGGVSSGDANTTLANTVQSVVYAT------------------------
YP_009130631.2:2175-2476      FIAFD-GKIFVKPGGLSSGDPVTTLSNCVYSLSIYVQHVILSALRLNYRPIAEKY-----
YP_009121772.1:2404-2553      LLVSQ-STAVTKRGGLSSGDPVTSVANTIYSLC---------------------------
YP_009755856.1:2547-2792      QLELS-GHIFTKPGGLSSGDPVTSLSNSIYSLIIIYSFMFLCALKEQDREIIEKY-----
YP_009142787.1:3156-3301      ------------------------------------------------------------
YP_009380535.1:4511-4628      ------------------------------------------------------------
YP_337905.2:4512-4629         ------------------------------------------------------------
YP_008798230.1:4467-4624      ------------------------------------------------------------
YP_803213.1:4581-4739         ------------------------------------------------------------
YP_009505581.1:4931-5062      ------------------------------------------------------------
YP_009666260.1:77-230         ------------------------------------------------------------
YP_009344970.1:5309-5333      ------------------------------------------------------------
YP_005352870.1:3558-4474      VVLSG-NVLYVKPGGTSSGDATTAYANSVFNILQVVSANVATFLSTSTHIFDDENVASLH
YP_005352862.1:3602-4535      IVVSG-NVMYVKPGGTSSGDATTAYANSVFNILQVVSANIARFMSTSAATHHDVDVMHLH
YP_005352880.1:3525-4451      VVVSG-NNLYVKPGGTSSGDATTAYANSVFNILQVVTANVAAFLSTSTTSHSLKEVADLH
YP_005352837.1:3611-4536      VVVSG-NNLYVKPGGTSSGDATTAYANSVFNILQVVSANVATFLSTSTTTHNSREIAKLH
YP_002308478.1:3580-4505      VVVSG-NNLYVKPGGTSSGDATTAYANSVFNILQVVSANVATFLSTSTSSHNSREIADLH
YP_002308496.1:3599-4527      VVVSG-NNLYVKPGGTSSGDATTAYANSVFNILQVVSANVATFLSTSTSNHNSREIASLH
YP_005352845.1:3627-4558      VVVSG-NNLYVKPGGTSSGDATTAYANSVFNILQVVSANVAAFLSTSTTTHLNKDIADLH
YP_009513020.1:3617-4548      VVVSG-NNLYVKPGGTSSGDATTAYANSVFNILQVVSANVATFLSTSTTTHLNKDIADLH
YP_002308505.1:3658-4589      VVVSG-NNLYVKPGGTSSGDATTAYANSVFNILQVVSANVAAFLSTSTTSHSNNDIACLH
YP_005352853.1:3605-4536      VVVSG-NNLYVKPGGTSSGDATTAYANSVFNILQVVSANVAAFLSTSTTSHSNRDIAELH
YP_009755838.1:3713-4631      VACCN-NVLYMKPGGTSSGDATTAPANSVFNIFQAVSSNVNRLLSVDSNKINNMTVLNLQ
YP_009824973.1:3657-4579      TAFVQ-GGLYVKPGGTTSGDASTAYANSVFNIFQSVSSNVQRLLSVNTADIPIVSVKRIQ
YP_008439222.1:6-928          VVYSN-GGFYLKPGGTTSGDATTAYANSVFNIFQAVSANVNRLLRVDSNLCNNLDVRDLQ
YP_008439200.1:4147-5070      VVYSN-GGFYLKPGGTTSGDATTAYANSVFNIFQAVSANVNRLLRVDSNLCNNLDVRDLQ
YP_001351683.1:4115-5038      MVYSN-GGFYVKPGGTTSGDATTAYANSVFNIFQATSANVNRLLSVDSNTCNNIEVKQLQ
NP_598309.2:4105-5027         VVYSN-GGFYLKPGGTTSGDATTAYANSVFNIFQAVSANVNKLLSVDSNVCHNLEVKQLQ
NP_839965.1:5-927             VVYSN-GGFYLKPGGTTSGDATTAYANSVFNIFQAVSANVNKLLSVDSNVCHNLEVKQLQ
YP_001718610.1:4219-5141      VVYSN-GGFYMKPGGTTSGDATTAYANSVFNIFQAVSANINRILGINSNTCNNLAVKSLQ
YP_001718603.1:4255-5178      VVYSN-GGFYLKPGGTTSGDATTAYANSVFNIFQAVSANINRILGVNSNTCNNLTVKELQ
YP_009199608.1:3977-4899      VVYSN-GGFYMKPGGTTSGDATTAYANSVFNIFQATSANINRLLSVDSNNCNNLGVKALQ
YP_009755889.1:3957-4880      VVYSN-GGFYFKPGGTTSGDATTAYANSVFNIFQAVSANINRLLGIDSNTCNNLNVKNMQ
YP_009201729.1:3921-4843      VVYSN-GGFYFKPGGTTSGDATTAYANSVFNIFQAVSANINRLLGVDSNACNNNTVKHLQ
YP_009199789.1:4051-4973      VVYSN-GGFYLKPGGTTSGDATTAYANSVFNIFQAVSANINRLLSIDSNVCNNVGVKALQ
YP_006908641.2:4102-5024      VVYSN-GGFYFKPGGTTSGDASTAYANSVFNIFQAVSSNINRLLTIDSNVCNNVSVKTLQ
YP_009200734.1:4035-4958      VVHSN-GGFYVKPGGTTSGDATTAYANSVFNIFQAVSSNINRLLSVDSNVCNNLYVKKLQ
YP_001552234.1:4046-4969      VVHSN-GGFYVKPGGTTSGDATTAYANSVFNIFQAVSSNINRLLSVDSNVCNNLYVKKLQ
YP_009194637.1:4078-5000      VVYSN-GGFYFKPGGTTSGDATTAYANSVFNIFQAVSSNINRILSVNSSNCNNLNVKKLQ
NP_073549.1:4073-4995         VVYSN-GGFYFKPGGTTSGDATTAYANSVFNIFQAVSSNINCVLSVNSSNCNNFNVKKLQ
YP_009824965.1:4100-5023      VVYSN-GGFYLKPGGTTSGDATTAYANSVFNIFQAVSANINRLLGVPSDSCNNIGVKELQ
YP_009328933.1:4074-4996      VVYSN-GGFYFKPGGTTSGDASTAYANSVFNIFQAVSSNINRLLSVPSDSCNNINVRDLQ
YP_003766.2:4048-4970         VVYSN-GGFYFKPGGTTSGDASTAYANSIFNIFQAVSSNINRLLSVPSDSCNNVNVRDLQ
YP_009380520.1:2-906          VVHSN-GGFYFKPGGTTSGDASTAYANSVFNIFQAVSANVNKLLAVDSNVCRNVSVKDLQ
YP_009336483.1:4065-4985      VVHSN-GGFYFKPGGTTSGDASTAYANSVFNIFQAVSANVNKLLAVDSNVCRNIAVKELQ
YP_004070193.2:4029-4952      VVHCT-GGFYFKPGGTTSGDGTTAYANSAFNIFQAVSANVNKLLGVDSNACNNVTVKSIQ
YP_009199241.1:2-923          VVHCT-GGFYFKPGGTTSGDGTTAYANSVFNIFQAVSANVNKLLGVDSNACNNVTVKSIQ
NP_058422.1:4001-4928         VVHCT-GGFYFKPGGTTSGDGTTAYANSAFNIFQAVSANVNKLLGVDSNACNNVTVKSIQ
YP_009019180.1:4005-4928      VVHCT-GGFYIKPGGTTSGDGTTAYANSAFNIFQAVSANVNRLLSVDSNTCNNYNVKALQ
YP_009256195.1:3945-4868      VVHCT-GGFYIKPGGTTSGDGTTAYANSAFNIFQAVSANVNRLLSVDSNTCNNYNVKSLQ
YP_001876435.1:3951-4873      VALSN-GGLYVKPGGTSSGDATTAYANSAFNLFQATAANVAQLLATPTSRIYAEEVRALQ
YP_009755920.1:161-1101       SVLAT-GGIYVKPGGTSSGDATTAYANSVFNIIQATSANVARLISTCTPDIVYDDVRSMQ
YP_009825006.1:3968-4911      SVLAT-GGIYVKPGGTSSGDATTAYANSVFNIIQATSANVARLVSTITRDIVYDDVRAMQ
YP_009824996.1:3940-4870      TVLAT-GGIYVKPGGTCSGDATTAYANSVFNIIQATSAIVARLLSVITRDIVYEDIMSLQ
NP_740629.1:10-940            TVLAT-GGIYVKPGGTSSGDATTAYANSVFNIIQATSANVARLLSVITRDIVYDNIKSLQ
YP_001941185.1:9-941          TVLAT-GGIYVKPGGTSSGDATTAYANSVFNIIQATSANVARLLSVITRDIVYDDIKSLQ
YP_009755832.1:4409-5332      IVMCG-GCYYVKPGGTSSGDATTAFANSVFNICQAVSANVCSLIACNGNKIEDLSIRDLQ
YP_009113022.1:4412-5344      IVMCG-GCFYVKPGGTSSGDATTAFANSVFNICQAVSANVCALMSCNGNKIEDLSIRSLQ
YP_009555260.1:5-928          IVMCG-GCYYVKPGGTSSGDATTAFANSVFNICQAVSANVCALMSCNGNKIEDLSIRALQ
NP_150073.2:4374-5297         IVMCG-GCYYVKPGGTSSGDATTAFANSVFNICQAVSANVCALMSCNGNKIEDLSIRALQ
NP_742138.1:5-928             IVMCG-GCYYVKPGGTSSGDATTAFANSVFNICQAVSANVCALMSCNGNKIEDLSIRALQ
YP_459941.1:5-928             IVMCG-GCYYVKPGGTSSGDATTAFANSVFNICQAVTANVCSLMACNGHKIEDLSIRNLQ
NP_001012452.1:5-928          IVMCG-GCYYVKPGGTSSGDATTAFANSVFNICQAVSANVCSLMACNGHKIEDLSIRELQ
YP_003029844.1:4455-5378      IVMCG-GCYYVKPGGTSSGDATTAFANSVFNICQAVSANVCSLMACNGHKIEDLSIRELQ
YP_009824978.1:4461-5384      IVMCG-GCYYVKPGGTSSGDATTAFANSVFNICQAVSANVCSLMACNGHKIEDLSIRELQ
NP_045299.1:11-939            IVMCG-GCYYVKPGGTSSGDATTAFANSVFNICQAVSANVCSLMACNGHKIEDLSIRELQ
YP_009513008.1:4445-5374      YVLCG-GGYYVKPGGTSSGDATTAYANSVFNILQAVTSNVSALMSANGNKIIDKEVKDMQ
YP_001039952.1:4425-5354      YVLCG-GGYYVKPGGTSSGDATTAYANSVFNILQATTANVSALMSANGNTIIDREIKDMQ
YP_001039961.1:4471-5401      YVLCG-GGYYVKPGGTSSGDATTAYANSVFNILQATTANVSALMGANGNTIVDEEVKDMQ
YP_009361856.1:3-856          YVLCG-GGYYVKPGGTSSGDATTAYANSVFNILQATTANVSALMGANGNKIVDKEVKDMQ
YP_009047223.1:4-933          YVLCG-GGYYVKPGGTSSGDATTAYANSVFNILQATTANVSALMGANGNKIVDKEVKDMQ
YP_009824989.1:1-823          MVLCG-GGFYVKPGGTSSGDSTTAYANSVFNICQAVSANINTLLSIDGNKVHNLYVRELQ
YP_001039970.1:4234-5165      MVLCG-GGFYVKPGGTSSGDSTTAYANSVFNICQAVSANLNTFLSIDGNKIYTTYVQELQ
YP_009273004.1:4276-5207      IVLCG-GGFYVKPGGTSSGDSTTAYANSVFNICQAVSANLNTFLSRDGNKIYNSYVQGLQ
YP_009072438.1:4540-5466      MVLCG-GALYVKPGGTSSGDATTAYANSVFNICQAVTANISALLAANGNKIVDVYIRDLQ
YP_009725307.1:1-932          MVMCG-GSLYVKPGGTSSGDATTAYANSVFNICQAVTANVNALLSTDGNKIADKYVRNLQ
NP_828869.1:1-932             MVMCG-GSLYVKPGGTSSGDATTAYANSVFNICQAVTANVNALLSTDGNKIADKYVRNLQ
YP_003858583.1:4361-5292      MVMCG-GSLYVKPGGTSSGDATTAYANSVFNICQAVTANVNALLSTDGNKIADKYVRNLQ
YP_009755852.1:418-491        ----------------ASGDACTCHTNTIFNVYVHVAVFMRTVISCE---SYCPA-LRRA
YP_009130641.1:5060-5504      FCNIS-GHTFNKPGGTTSGDSTTAFSNSIYNYFVHLTVQFLTFLSADVPETYKHL-QGAA
YP_009130642.1:24-773         FCNIS-GHTFNKPGGTTSGDSTTAFSNSIYNYFVHLTVQFLTFLSADVPETYKHL-QGAA
YP_009505581.1:5227-5608      QSYIA-GHVFNKPGGTTSGDSTTAFSNSFYNYFVHLFIQFQTFLSADLPDSLKPI-QALA
YP_803213.1:4888-5301         PSFIS-GHIFNKPGGTTSGDSTTAFSNSFYNYFVHLYIQYLTFLTTEMPPSYQPL-CNLA
YP_008798230.1:4748-5210      TMICD-GMLLNKPGGTSSGDATTAHSNTFYNYMVHYVVAFKTILSD-LTESNRVM-RVTA
YP_009380535.1:4804-5239      TMLCD-GMLLNKPGGTSSGDATTAHSNTFYNYMVHYVVAFKTILSD-LSDCNKVM-RIAA
YP_337905.2:4805-5240         TMLCD-GMLLNKPGGTSSGDATTAHSNTFYNYMVHYVVAFKTILSD-LSDCNKVM-RIAA
YP_009142787.1:3437-3891      FLECS-GTVIQKTGGTSSGDATTAFSNSIYNYMVCAYTRLMYLVCNDVPIWMKPY-KVAA
YP_009755883.1:5300-5445      ------------------------------------------------------------
YP_009755883.1:5638-5942      QVEVN-GSLYNKPGGTSSGDATTAYANTIYNHCVHLLVQLQTLVTSPVHNKHRAI-KAAA
YP_009666299.1:3694-3982      FLLSG-NTLYSKPGGTSSGDATTAFSNTLYNHMVHLYVQLITLASTKVDSRHNIL-KGAA
YP_009666260.1:495-808        FVEMGNGSIYAKPGGTSSGDATTAFANTLYNHAVHLLVQLQTLVTSDVHPKHRAL-KVAA
YP_009755843.1:5240-5920      IVHIN-GQLVYKPGGTSSGDATTAFANTLYNHAVHLLVQLETLVTQQVHKNHTAL-KVAA
YP_009052475.1:5872-6556      MVHLD-GKIVYKPGGTSSGDATTAFANTLYNHGVHLLVQLQTLVTQQVHNNHLAL-KTAA
YP_009408170.1:85-769         MVHLD-GKIVYKPGGTSSGDATTAFANTLYNHCVHLLVQLQTLVTQQVHTNHLAF-KVAA
YP_009408168.1:5624-6308      MVHLD-GKIVYKPGGTSSGDATTAFANTLYNHCVHLLVQLQTLVTQQVHTNHLAF-KVAA
YP_009755877.1:5298-5913      FVLVG-DAVYQKSGGTSSGDATTAFANTIYNHVVHLYVQLVTLVTEPVGIDQSVL-KAAA
YP_009344970.1:5445-5886      FVMVG-NSMFQKPGGTSSGDATTAFGNTLYNHMVHLYVQLQHLVTSPVDKKHSMW-KAAA
                                                                                          

YP_009755862.1:2972-3149      ------------------------------------------------------------
YP_009130631.2:2175-2476      --------LEE-------------------------------------------------
YP_009121772.1:2404-2553      ------------------------------------------------------------
YP_009755856.1:2547-2792      --------FSSNLN--------LDDFSEHIRPLVYSDDICVIVNKKSPYAKYF-TSKKWA
YP_009142787.1:3156-3301      ------------------------------------------------------------
YP_009380535.1:4511-4628      ------------------------------------------------------------
YP_337905.2:4512-4629         ------------------------------------------------------------
YP_008798230.1:4467-4624      ------------------------------------------------------------
YP_803213.1:4581-4739         ------------------------------------------------------------
YP_009505581.1:4931-5062      ------------------------------------------------------------
YP_009666260.1:77-230         ------------------------------------------------------------
YP_009344970.1:5309-5333      ------------------------------------------------------------
YP_005352870.1:3558-4474      RMVYETIYRGDSNDLN-VIQLYHSHLKKYCGLMILSDDGVACIDQDAAAQHAVATLKDFR
YP_005352862.1:3602-4535      RQIYDDIYRGNSNDSV-AIQSFYEHLQKYFGLMILSDDGVACIDQEAAKQGMVADLDDFR
YP_005352880.1:3525-4451      RNLYEDIYRGDSNNKT-VIDNFYDHLATYFGLMILSDDGVACIDTEAAANGVVADLNGFR
YP_005352837.1:3611-4536      RDLYEDIYRGDSDNQT-VIDSFYQHLRTYFGLMIFSDDGVACIDTKAASEGVVSDLNGFR
YP_002308478.1:3580-4505      RNLYEDIYRGDSNNTT-IIDQFYQHLQKYFGLMILSDDGVACIDTEAAASGVVSNLDGFR
YP_002308496.1:3599-4527      RNLYEDIYRGDSNNTS-VIEDFYQHLRKYFGLMILSDDGVACIDSEAAASGVVSNLDGFR
YP_005352845.1:3627-4558      RSLYEDIYRGDSNDIT-VIDRFYQHLQSYFGLMIFSDDGVACIDSDVAKSGAVADLDGFR
YP_009513020.1:3617-4548      RSLYEDIYRGDSNDIT-VINRFYQHLQSYFGLMILSDDGVACIDSAVAKAGAVADLDGFR
YP_002308505.1:3658-4589      RALYEDIYRGDSSDTA-VINSFYHHLQTYFGLMILSDDGVACIDSDAAKQGSVADLDGFR
YP_005352853.1:3605-4536      RALYEDIYRGDSFDSA-VIDRFYHHLQTYFGLMILSDDGVACIDLDAAKEGSVADLDGFR
YP_009755838.1:3713-4631      RSIYQVCYRGSAITEE-LVTDYYNFLCKHFSMMILSDDGVVCFNKDYASVGYVADIAAFK
YP_009824973.1:3657-4579      YNLYHNIYRSCVADVN-FVQEYYDYLQKHFSLMILSDDGVCCYNKDYASMGYVSDMGAFK
YP_008439222.1:6-928          RRLYECCYRSSTVDDN-FVNDYYGFLRKHFSMMILSDDGVVCHNSEYAQLGYVADLNAFK
YP_008439200.1:4147-5070      RRLYECCYRSSTVDDN-FVNDYYGFLRKHFSMMILSDDGVVCHNSEYAQLGYVADLNAFK
YP_001351683.1:4115-5038      RKLYDCCYRSSSVDQS-FVEEYFGYLRKHFSMMILSDDGVVCYNSEYAALGYVADLNAFK
NP_598309.2:4105-5027         RKLYECCYRSTIVDDQ-FVVEYYGYLRKHFSMMILSDDGVVCYNNDYASLGYVADLNAFK
NP_839965.1:5-927             RKLYECCYRSTIVDDQ-FVVEYYGYLRKHFSMMILSDDGVVCYNNDYASLGYVADLNAFK
YP_001718610.1:4219-5141      RMLYDNCYRSSAVDPG-FVDTFYGYLRKHFSMMILSDDGVVCYNKEYASLGYVADINAFK
YP_001718603.1:4255-5178      RSLYDNCYRTSTVDPA-FVDTFYGYLRKHFSMMILSDDGVVCYNKEYASLGYVADIGAFK
YP_009199608.1:3977-4899      RRLYDCCYRSSHVDDD-FVTEYYNYLRKHFSLMILSDDGVVCYNSEYAALGYVADISAFK
YP_009755889.1:3957-4880      RRLYDNCYRASNIDDE-FVNDYYCYLRKHFSMMILSDDGVVCYNKDYADLGYVADINAFK
YP_009201729.1:3921-4843      RRLYDNCYRLSNVDDE-FVNDYYGYLQKHFSMMILSDDGVVCYNKDYADLGYVADIGAFK
YP_009199789.1:4051-4973      RELYDNCYRSSTVDDS-FVDKYYGYLRKHFSMMILSDDGVVCYNKDYADLGYVADIGAFK
YP_006908641.2:4102-5024      RELYDNCYRSSSVDEQ-FIDKYYCYLRKHFSMMILSDDGVVCYNKDYADLGYVADISAFK
YP_009200734.1:4035-4958      RSIYDNCYRSSAVDDN-VVTEFYNYLKKHFSMMILSDDGVVCYNKEYAALGYVGDISAFK
YP_001552234.1:4046-4969      RSIYDNCYRSSAVDDN-VVTDFYNYLKKHFSMMILSDDGVVCYNKEYAALGYVGDISAFK
YP_009194637.1:4078-5000      KQLYDNCYRNSNVDES-FVDDFYGYLQKHFSMMILSDDGVVCYNKIYAELGYIADISAFK
NP_073549.1:4073-4995         RQLYDNCYRNSNVDES-FVDDFYGYLQKHFSMMILSDDSVVCYNKTYAGLGYIADISAFK
YP_009824965.1:4100-5023      RRLYDNCYRSTNVDES-FVDDFYGYLRKHFSMMILSDDGVVCYNKDYAELGYIADIGAFK
YP_009328933.1:4074-4996      RRLYDNCYRSTNVDES-FVDDYYGYLRKHFSMMILSDDGVVCYNKDYAELGYIADISAFK
YP_003766.2:4048-4970         RRLYDNCYRLTSVEES-FIDDYYGYLRKHFSMMILSDDGVVCYNKDYAELGYIADISAFK
YP_009380520.1:2-906          RAVYDNCYRTSSISED-CVNNFYHYLRKHFSMMILSDDGVVCYNKEYADLGYVADINAFK
YP_009336483.1:4065-4985      RAIYDNCYRTSSISEE-CVDNFYHYLRKHFSMMILSDDGVVCYNKEYADLGYVADINAFK
YP_004070193.2:4029-4952      RKIYDNCYRSSSIDEE-FVVEYFSYLRKHFSMMILSDDGVVCYNKDYADLGYVADINAFK
YP_009199241.1:2-923          RKVYDNCYRSSSIDEE-FVVEYFSYLRKHFSMMILSDDGVVCYNKDYADLGYVADINAFK
NP_058422.1:4001-4928         RKIYDNCYRSSSIDEE-FVVEYFSYLRKHFSMMILSDDGVVCYNKDYADLGYVADINAFK
YP_009019180.1:4005-4928      RKIYDNCYRSSVVDPL-VIDEYYAYLRKHFSMMILSDDGVVCYNKEYADLGYVADISAFK
YP_009256195.1:3945-4868      RKIYDSCYRASVVDPS-LVDEYYAYLRKHFSMMILSDDGVVCYNKEYADLGYVADISAFK
YP_001876435.1:3951-4873      HELYTQVYRRDKPDMD-FVYTFYAYLNKHFSLMILSDDGVVCYNKSYAEAGMVASIASFR
YP_009755920.1:161-1101       YELYQQVYRRVNPDPA-FVDKFFAYLNKHFSLMILSDDGVVCYNDTYAKQGLVADISAFR
YP_009825006.1:3968-4911      HELYQQVYRRVNPDAA-FVEKFYSYLNKHFSLMILSGDGVVCYNNTYAKQGLVADISAFR
YP_009824996.1:3940-4870      YELYQQVYWRVNFDPA-FVEKFYSYFCKNFSLMILSDDGVVCYNNTLAKQGLVADISGFR
NP_740629.1:10-940            YELYQQVYRRVNFDPA-FVEKFYSYLCKNFSLMILSDDGVVCYNNTLAKQGLVADISGFR
YP_001941185.1:9-941          YELYQQVYRRVNFDPA-FVEKFYSYLCKNFSLMILSDDGVVCYNNTLAKQGLVADISGFR
YP_009755832.1:4409-5332      KRLYSNVYRSDTVDDK-FVTEYYEFLNKHFSMMILSDDGVVCYNSDYASKGYIANISAFQ
YP_009113022.1:4412-5344      RRLYSHVYRSDYVDPA-FVNEFYEFLNKHFSMMILSDDGVVCYNSEYASKGYIANISAFQ
YP_009555260.1:5-928          KRLYSHVYRSDKVDST-FVTEYYEFLNKHFSMMILSDDGVVCYNSDYASKGYIANISAFQ
NP_150073.2:4374-5297         KRLYSHVYRSDMVDST-FVTEYYEFLNKHFSMMILSDDGVVCYNSDYASKGYIANISAFQ
NP_742138.1:5-928             KRLYSHVYRSDMVDST-FVTEYYEFLNKHFSMMILSDDGVVCYNSDYASKGYIANISAFQ
YP_459941.1:5-928             KRLYSNVYRTDYVDYT-FVNEYYEFLCKHFSMMILSDDGVVCYNSDYASKGYIANISVFQ
NP_001012452.1:5-928          KRLYSNVYRADHVDPA-FVSEYYEFLNKHFSMIILSDDGVVCYNSEFASKGYIANISDFQ
YP_003029844.1:4455-5378      KRLYSNVYRADHVDPA-FVSEYYEFLNKHFSMMILSDDGVVCYNSEFASKGYIANISAFQ
YP_009824978.1:4461-5384      KRLYSNVYRADHVDPA-FVSEYYEFLNKHFSMMILSDDGVVCYNSEFASKGYIANISAFQ
NP_045299.1:11-939            KRLYSNVYRADHVDPA-FVSEYYEFLNKHFSMMILSDDGVVCYNSEFASKGYIANISAFQ
YP_009513008.1:4445-5374      FELYVNVYRNSKPDFK-FVDKYYAFLNRHFSMMILSDDGVVCYNKDYAARGYIAGIQNFK
YP_001039952.1:4425-5354      FDLYINVYRKVVPDPK-FVDKYYAFLNKHFSMMILSDDGVVCYNSDYAAKGYVASIQNFK
YP_001039961.1:4471-5401      FELYVNVYRKSQPDPK-FVDRYYAFLNKHFSMMILSDDGVVCYNSDYATKGYIASIQNFK
YP_009361856.1:3-856          FELYVNVYRSTNPDPK-FVDRYYAFLNKHFSMMILSDDGVVCYNSDYAAKGYIAGIQNFK
YP_009047223.1:4-933          FDLYVNVYRSTSPDPK-FVDKYYAFLNKHFSMMILSDDGVVCYNSDYAAKGYIAGIQNFK
YP_009824989.1:1-823          HRLYMGIYRSTHVDAD-LVTEYYTYLRKHFSMMILSDDGVVCYNADYASKGYVTDIQGFK
YP_001039970.1:4234-5165      RRLYLGIYRSNTVDNE-LVLDYYNYLRKHFSMMILSDDGVVCYNADYAQKGYVADIQGFK
YP_009273004.1:4276-5207      RRLYLGIYRTHTVDME-LVTEYYNYLRKHFSMMILSDDGVVCYNSDYASKGYVADIQGFK
YP_009072438.1:4540-5466      RKLYANVYRSVHVDYK-FVDEYYAFLRKHFSMMILSDDGVVCYNSDYVARGYIAGIKDFK
YP_009725307.1:1-932          HRLYECLYRNRDVDTD-FVNEFYAYLRKHFSMMILSDDAVVCFNSTYASQGLVASIKNFK
NP_828869.1:1-932             HRLYECLYRNRDVDHE-FVDEFYAYLRKHFSMMILSDDAVVCYNSNYAAQGLVASIKNFK
YP_003858583.1:4361-5292      HRLYECLYRNRDVDHE-FVEEFYAYLRKHFSMMILSDDAVVCYNSNYAAQGLVASIKNFK
YP_009755852.1:418-491        VYLCY---HGDFSQFNLIFDAL----TKDMVFVMFSDDGLV-------------------
YP_009130641.1:5060-5504      HRAYS---TGTLEDYNTYFELVHDLNCTEYFFHFLSDDSFIFST---QEAFPIFTTLNFS
YP_009130642.1:24-773         HRAYS---TGTLEDYNTYFELVHDLNCTEYFFHFLSDDSFIFST---QEAFPIFTTLNFS
YP_009505581.1:5227-5608      HRAYT---LGEPDTYDLYFSQIDDLNSTQYFLHFLSDDSFIISK---PEAFPIFTPANFS
YP_803213.1:4888-5301         HQAFS---TGNTETYDLYFSMADDLNSTEYFLHFLSDDSFIISK---PTAFPIFTPANFS
YP_008798230.1:4748-5210      HNAYT---TGNYDVFNT---LLEEQFQTNYFLNFLSDDSFIFSE---PGALKIFTCENFS
YP_009380535.1:4804-5239      HNAYT---TGDYGVFNT---LLEEQFQTNYFLNFLSDDSFIFSK---PGALEIFTCENFS
YP_337905.2:4805-5240         HNAYT---TGDYGVFNT---LLEEQFQTNYFLNFLSDDSFIFSK---PGALKIFTCENFS
YP_009142787.1:3437-3891      VNAFL---GYDIELM-L---QLNKDLDELYRFNFLSDDSFILSDK---KAPNIFTAEHFS
YP_009755883.1:5300-5445      ------------------------------------------------------------
YP_009755883.1:5638-5942      CKAWQ---TGDFTEYNV---LLDYYNNEEYRFNFLSDDSFILTSKRDPTLPKIYNKANFA
YP_009666299.1:3694-3982      VKALQ---TGDFTNYNT---VLDHYNSKYYHFNFLSDDSFILTSKEDPTLPNIYNKHNFS
YP_009666260.1:495-808        CQAWQ---TGHFDNYRA---MVREYNSKSYKFNFLSDDSFILTDRHDETLPDIYNKRNFS
YP_009755843.1:5240-5920      VKGYQ---TGNFDDYKN---MLKHYNTKHYKFNFLSDDSFILTNKHDPTLPDIYNKHNFS
YP_009052475.1:5872-6556      VKGFQ---TGDFTDYDQ---MLDVYNKKHYKFNFLSDDSFILTNIHDATLPDIYNKHNFS
YP_009408170.1:85-769         VKGFQ---TGDFDDYDQ---MLDLYNKKHYKFNFLSDDSFILTNIHDSTLPDIYNKHNFS
YP_009408168.1:5624-6308      VKGFQ---TGDFDDYDQ---MLDLYNKKHYKFNFLSDDSFILTNIHDSTLPDIYNKHNFS
YP_009755877.1:5298-5913      VKLWQ---TGDSDVYDL---LLDEVNGFDYCFNFLSDDSFILTR-RDDGLLDIFNCVNFS
YP_009344970.1:5445-5886      VQLWQ---TGNSENYSN---YLDYYNSEFYRFNFLSDDSFILTL-KDPTIPNIFNTENFS
                                                                                          

YP_009755862.1:2972-3149      ------------------------------------------------------------
YP_009130631.2:2175-2476      ------------------------------------------------------------
YP_009121772.1:2404-2553      ------------------------------------------------------------
YP_009755856.1:2547-2792      AAYQGFTGIKADVNKSFGS----DTVGEFLGGYLRRVG-----SKIVWHPSPSRV-----
YP_009142787.1:3156-3301      ------------------------------------------------------------
YP_009380535.1:4511-4628      ------------------------------------------------------------
YP_337905.2:4512-4629         ------------------------------------------------------------
YP_008798230.1:4467-4624      ------------------------------------------------------------
YP_803213.1:4581-4739         ------------------------------------------------------------
YP_009505581.1:4931-5062      ------------------------------------------------------------
YP_009666260.1:77-230         ------------------------------------------------------------
YP_009344970.1:5309-5333      ------------------------------------------------------------
YP_005352870.1:3558-4474      DLLFYQNNVYMADSKCWVESDLKVGPHEFCSQHTILTE-VDGEPYYLPYPDASRILSACI
YP_005352862.1:3602-4535      DVLFYQNNVYMSDSKCWIETDMSKGPHEFCSQHTVLAE-YDGEPCYYPYPDVSRILGACI
YP_005352880.1:3525-4451      DVLFYQNNVFMSDSKCWTETDMTKGPHEFCSQHTVLTE-HEGKSYYLPYPDVSRILGACI
YP_005352837.1:3611-4536      DILFYQNNVYMADSKCWTETDMTVGPHEFCSQHTVLAE-HEGKSYYLPYPDVSRILGACI
YP_002308478.1:3580-4505      DILFYQNNVYMADSKCWTETDMTVGPHEFCSQHTVLAE-HEGKPYYLPYPDVSRILGACI
YP_002308496.1:3599-4527      DILFYQNNVYMADSKCWTETDMNVGPHEFCSQHTVLAE-HEGKPYYLPYPDVSRILGACI
YP_005352845.1:3627-4558      DILFYQNNVYMADSKCWTETDMTVGPHEFCSQHTVLAE-HDGKPYYLPYPDVSRILGACI
YP_009513020.1:3617-4548      DILFYQNNVYMADSKCWTETDMNVGPHEFCSQHTVLAE-HDGKPYYLPYPDVSRILGACI
YP_002308505.1:3658-4589      DVLFYQNNVYMADSKCWTETDMSVGPHEFCSQHTVLAE-HEGKPYYLPYPDVSRILGACI
YP_005352853.1:3605-4536      DVLFYQNNVYMADSKCWTETDMTVGPHEFCSQHTVLAE-HEGKPYYLPYPDVSRILGACI
YP_009755838.1:3713-4631      SLLYFQNNVFMSEAKCWTESDLKKGPHEFCSQHTIMVQDGNGDPYYLPVPDPSRILSAGV
YP_009824973.1:3657-4579      ALLYYQNGVFMSNSKCWVEEDLEKGPHEFCSQHTLLIK-GDN-EVYLPYPDPSRILSAGV
YP_008439222.1:6-928          SVLYYQNNVFMSESKCWVEPDVNKGPHEFCSQHTMQITDKDG-SYFLPYPDPSRILSAGV
YP_008439200.1:4147-5070      SVLYYQNNVFMSESKCWVEPDVNKGPHEFCSQHTMQITDKDG-SYFLPYPDPSRILSAGV
YP_001351683.1:4115-5038      AVLYYQNNVFMSASKCWIEPDINKGPHEFCSQHTMQIVDKDG-TYYLPYPDPSRILSAGV
NP_598309.2:4105-5027         AVLYYQNNVFMSASKCWIEPDINKGPHEFCSQHTMQIVDKEG-TYYLPYPDPSRILSAGV
NP_839965.1:5-927             AVLYYQNNVFMSASKCWIEPDINKGPHEFCSQHTMQIVDKEG-TYYLPYPDPSRILSAGV
YP_001718610.1:4219-5141      ATLYYQNNVFMSTSKCWVEEDLTKGPHEFCSQHTMQIVDGDG-TYYLPYPDPSRILSAGV
YP_001718603.1:4255-5178      ATLYYQNNVFMSTAKCWVEEDLSKGPHEFCSQHTLQIVDGDG-TYYLPYPDPSRILSAGV
YP_009199608.1:3977-4899      ATLYYQNNVFMSTSKCWVEPDINKGPHEFCSQHTMQIVDENG-KYYLPYPDPSRILSAGV
YP_009755889.1:3957-4880      ATLYYQNNVFMSTAKCWVEPDVNKGPHEFCSQHTMQVVDSNG-KYFLPYPDPSRILSAGV
YP_009201729.1:3921-4843      ATLYYQNNVFMSTAKCWVEPDVNKGPHEFCSQHTMQVVDENG-KYFLPYPDPSRILSAGV
YP_009199789.1:4051-4973      ATLYYQNNVFMSTSKCWVENDISKGPHEFCSQHTMQIVDEAG-KYYLPYPDPSRILSAGV
YP_006908641.2:4102-5024      ATLYYQNNVFMSTSKCWVEPDITKGPHEFCSQHTMQIVDENG-KYYLPYPDPSRILSAGV
YP_009200734.1:4035-4958      ATLYYQNNVFMSTAKCWVEEDLSVGPHEFCSQHTMQIVDSDG-EYYLPYPDPSRILSAGV
YP_001552234.1:4046-4969      ATLYYQNNVFMSTAKCWVEEDLSVGPHEFCSQHTMQIVDSDG-DYYLPYPDPSRILSAGV
YP_009194637.1:4078-5000      ATLYYQNGVFMSTAKCWTEEDLSVGPHEFCSQHTMQIVDENG-KYYLPYPDPSRIISAGV
NP_073549.1:4073-4995         ATLYYQNGVFMSTAKCWTEEDLSIGPHEFCSQHTMQIVDENG-KYYLPYPDPSRIISAGV
YP_009824965.1:4100-5023      ATLYYQNNVFMSTSKCWVEDDLTKGPHEFCSQHTMQIVDKDG-TYYLPYPDPSRILSAGV
YP_009328933.1:4074-4996      ATLYYQNNVFMSTSKCWVEEDLTKGPHEFCSQHTMQIVDKEG-TYYLPYPDPSRILSAGV
YP_003766.2:4048-4970         ATLYYQNNVFMSTSKCWVEEDLTKGPHEFCSQHTMQIVDKDG-TYYLPYPDPSRILSAGV
YP_009380520.1:2-906          ATLYYQNNVFMSTSKCWVEPDINVGPHEFCSQHTLQIVDGEG-KYYLPYPDPSRILSAGV
YP_009336483.1:4065-4985      ATLYYQNNVFMSTSKCWVEPDINVGPHEFCSQHTLQIIDGDG-KYYLPYPDPSRILSAGV
YP_004070193.2:4029-4952      ATLYYQNNVFMSTSKCWVEPDLSVGPHEFCSQHTLQIVGPDG-DYYLPYPDPSRILSAGV
YP_009199241.1:2-923          ATLYYQNNVFMSTSKCWVEPDLSVGPHEFCSQHTLQIVGPDG-DYYLPYPDPSRILSAGV
NP_058422.1:4001-4928         ATLYYQNNVFMSTSKCWVEPDLSVGPHEFCSQHTLQIVGPDG-DYYLPYPDPSRILSAGV
YP_009019180.1:4005-4928      SVLYYQNNVFMSSAKCWVEPDLSVGPHEFCSQHTMQIVTPDG-DYYLPYPDPSRILSAGV
YP_009256195.1:3945-4868      SVLYYQNNVFMSSSKCWVEPDLSVGPHEFCSQHTMQITTPEG-NYYLPYPDPSRILSAGV
YP_001876435.1:3951-4873      EVLFYQNNVFMADSKCWTEEDVKIGPHEFCSQHSMLVE-IDGEMRYLPYPDPSRILGACV
YP_009755920.1:161-1101       EVLYYQNNVFMSDAKCWTEPDIIKGPHEFCSQHTMLVE-VDGEYKYLPYPDPSRILGACV
YP_009825006.1:3968-4911      EVLYYQNNVYMADSKCWVEPDLEKGPHEFCSQHTMLVD-VDGEPKYLPYPDPSRILGACV
YP_009824996.1:3940-4870      EVLYYQNNVFMADSKCWVEPDLEKGPHEFCSQHTMLVE-VDGEPRYLPYPDPSRILCACV
NP_740629.1:10-940            EVLYYQNNVFMADSKCWVEPDLEKGPHEFCSQHTMLVE-VDGEPKYLPYPDPSRILGACV
YP_001941185.1:9-941          EILYYQNNVYMADSKCWVEPDLEKGPHEFCSQHTMLVE-VDGEPKYLPYPDPSRILGACV
YP_009755832.1:4409-5332      QVLYYQNNVFMSEAKCWVEQDINQGPHEFCSQHTMLVK-MDGDDVFLPYPDPSRILGAGC
YP_009113022.1:4412-5344      QVLYYQNNVFMSESKCWVENDIKNGPHEFCSQHTMLVK-MDGDDVYLPYPDPSRILGAGC
YP_009555260.1:5-928          QVLYYQNNVFMSESKCWVEHDINNGPHEFCSQHTMLVK-MDGDDVYLPYPNPSRILGAGC
NP_150073.2:4374-5297         QVLYYQNNVFMSESKCWVENDINNGPHEFCSQHTMLVK-MDGDDVYLPYPDPSRILGAGC
NP_742138.1:5-928             QVLYYQNNVFMSESKCWVENDINNGPHEFCSQHTMLVK-MDGDDVYLPYPDPSRILGAGC
YP_459941.1:5-928             QVLYYQNNVFMSESKCWVENDITNGPHEFCSQHTMLVK-IDGDYVYLPYPDPSRILGAGC
NP_001012452.1:5-928          QVLYYQNNVFMSEAKCWVETDIEKGPHEFCSQHTMLVK-MDGDEVYLPYPDPSRILGAGC
YP_003029844.1:4455-5378      QVLYYQNNVFMSEAKCWVETDIEKGPHEFCSQHTMLVK-MDGDEVYLPYPDPSRILGAGC
YP_009824978.1:4461-5384      QVLYYQNNVFMSEAKCWVETDIEKGPHEFCSQHTMLVK-MDGDEVYLPYPDPSRILGAGC
NP_045299.1:11-939            QVLYYQNNVFMSEAKCWVETDIEKGPHEFCSQHTMLVK-MDGDEVYLPYPDPSRILGAGC
YP_009513008.1:4445-5374      ETLYYQNNVFLSEAKCWVEPDIEKGPHEFCSQHTLLIK-EGEDHYFLPYPDPSRILSAGC
YP_001039952.1:4425-5354      ETLYYQNNVFMSEAKCWVETNLEKGPHEFCSQHTLYIK-DGDDGYFLPYPDPSRILSAGC
YP_001039961.1:4471-5401      ETLYYQNNVFMSEAKCWVETDLKKGPHEFCSQHTLFIK-DGDDGYFLPYPDPSRILSAGC
YP_009361856.1:3-856          ETLYYQNNVFMSEAKCWVETDLKKGPHEFCSQHTLYIK-DGDDGYFLPYPDPSRILSAGC
YP_009047223.1:4-933          ETLYYQNNVFMSEAKCWVETDLKKGPHEFCSQHTLYIK-DGDDGYFLPYPDPSRILSAGC
YP_009824989.1:1-823          ELLYYQNNVFMSEAKCWVEPDITKGPHEFCSQHTMLVK-MNGEDVYLPYPDPSRILGAGC
YP_001039970.1:4234-5165      ELLYFQNNVFMSESKCWVEPDITKGPHEFCSQHTMLVD-MKGEQVYLPYPDPSRILGAGC
YP_009273004.1:4276-5207      ELLYYQNNVFMSEAKCWVEPDITKGPHEFCSQHTMLVD-MHGEQVYLPYPDPSRILGAGC
YP_009072438.1:4540-5466      QVLYYQNNVFMSEAKCWVEPDLTKGPHEFCSQHTMLVE-HNGEQVYLPYPDPSRILGACC
YP_009725307.1:1-932          SVLYYQNNVFMSEAKCWTETDLTKGPHEFCSQHTMLVK-QGDDYVYLPYPDPSRILGAGC
NP_828869.1:1-932             AVLYYQNNVFMSEAKCWTETDLTKGPHEFCSQHTMLVK-QGDDYVYLPYPDPSRILGAGC
YP_003858583.1:4361-5292      AVLYYQNNVFMSEAKCWTETDLTKGPHEFCSQHTMLVK-QGDDYVYLPYPDPSRILGAGC
YP_009755852.1:418-491        ------------------------------------------------------------
YP_009130641.1:5060-5504      TKLQSILGCTVDVTKAWAA-S--GHIEEFCSSHIEEID-----GVYQYIPDPNNMIAGLY
YP_009130642.1:24-773         TKLQSILGCTVDVTKAWAA-S--GHIEEFCSSHIEEID-----GVYQYIPDPNNMIAGLY
YP_009505581.1:5227-5608      IKLQSVLGCAVDVTKSWTE-A--GKIHEFCSSHIELVN-----GKYQYIPDPNNMLAGLC
YP_803213.1:4888-5301         MKLQNVLGCYVDPAKSWSA-D--GEIHEFCSSHICKIN-----EKYQYVPDPNNMLAG--
YP_008798230.1:4748-5210      NKLQTILHTKVDQTKSWSA-S--GHIEEFCSAHIIKTD-----GEYHFLPSRGRLLASLL
YP_009380535.1:4804-5239      NKLQTILHTRVDQTKSWAT-T--GHIEEFCSAHIIKTD-----GEYHFLPSRGRLLASLL
YP_337905.2:4805-5240         NKLQTILHTKVDLTKSWAT-T--GHIEEFCSAHIIKTD-----GEYHFLPSRGRLLASLL
YP_009142787.1:3437-3891      AVLETLIFTQVDRSKSWEA-D--GSIHEFCSSEIKNID-----GMYQYVPDFDRLLASLL
YP_009755883.1:5300-5445      ------------------------------------------------------------
YP_009755883.1:5638-5942      RKLETIIHTTVDEGKSWEDSS--GVIHEFCSSRVRLVD-----GQYHYIPEKSRILAA--
YP_009666299.1:3694-3982      RKLETLLHTTVDESKAWEM-D--GGIHEFCSSEVKNIN-----GVLQYVPEKTRILSS--
YP_009666260.1:495-808        RKLETIIHTTVDENKAWEA-Q--GMLHEFCSSEVLKID-----GVLQYIPDRTRLLAALI
YP_009755843.1:5240-5920      KHLETIIHTTVDEGKAWES-D--GDLHEFCSSTVKEVN-----GVLQYLPDKHRLLAALI
YP_009052475.1:5872-6556      KHLETIIHTKVDQNKAWES-E--GDLHEFCSSTVKPCN-----GILQYIPDKNRLLAALC
YP_009408170.1:85-769         KHLETIIHTKVDQNKAWES-K--GDLHEFCSSTVKPCN-----GILQYIPDKNRLLAALC
YP_009408168.1:5624-6308      KHLETIIHTKVDQNKAWES-K--GDLHEFCSSTVKPCN-----GILQYIPDKNRLLAALC
YP_009755877.1:5298-5913      RRLETLLHTKVDVTKAWQS----DGIHEFCSSEIKQVD-----GVYQYVPDKNRILAAML
YP_009344970.1:5445-5886      RRLERLIHTTVDQSKAWQG----DTIHEFCSAHIVEVN-----GVYQFVPDKDRIIAA--
                                                                                          

YP_009755862.1:2972-3149      ------------------------------------------------------------
YP_009130631.2:2175-2476      ------------------------------------------------------------
YP_009121772.1:2404-2553      ------------------------------------------------------------
YP_009755856.1:2547-2792      ------------------------------------------------------------
YP_009142787.1:3156-3301      ------------------------------------------------------------
YP_009380535.1:4511-4628      ------------------------------------------------------------
YP_337905.2:4512-4629         ------------------------------------------------------------
YP_008798230.1:4467-4624      ------------------------------------------------------------
YP_803213.1:4581-4739         ------------------------------------------------------------
YP_009505581.1:4931-5062      ------------------------------------------------------------
YP_009666260.1:77-230         ------------------------------------------------------------
YP_009344970.1:5309-5333      ------------------------------------------------------------
YP_005352870.1:3558-4474      FVDDYNKADPIQNLERYISLAIDAYPLTKVS-PSKGKIFYLLLDYIKYLARELNDGIFES
YP_005352862.1:3602-4535      FVNETEKTDPVQNLERYISLAIDAYPLTKVD-NKKGKVFYVLLDYIRKLANELQEGIMDA
YP_005352880.1:3525-4451      FVDDINKADPVQNLERYISLAIDAYPLTKVS-PVKGKVFYLLLDYIRILAQELQSGILDT
YP_005352837.1:3611-4536      FVDDVNKADPVQNLERYISLAIDAYPLTKVD-PIKGKLFYCLLDYIRVLAQELQDGILDS
YP_002308478.1:3580-4505      FVDDVNKADPIQNLERYISLAIDAYPLTKVD-PIKGKVFYLLLDYIRILAQELQDGILDT
YP_002308496.1:3599-4527      FVDDVNKADPVQNLERYISLAIDAYPLTKVD-PVKGKVFYLLLDYIRVLAQELQDGILDT
YP_005352845.1:3627-4558      FVDDVNKADPVQNLERYISLAIDAYPLTKVD-PIKGKVFYLLLDYIRVLAQELQDGILDA
YP_009513020.1:3617-4548      FVDDVNKADPVQNLERYISLAIDAYPLTKVD-PIKGKVFYLLLDYIRVLAQELQDGILDA
YP_002308505.1:3658-4589      FVDDVNKADPVQNLERYISLAIDAYPLTKVD-PIKGKVFYLLLDYIRVLAQELQDGILDS
YP_005352853.1:3605-4536      FVDDVNKADPVQNLERYISLAIDAYPLTKVD-PIKGKVFYLLLDYIRVLAQELQDGIFDA
YP_009755838.1:3713-4631      FVDDIVKSDNMLMSERIVSLAIDAWPLTKTGDPEKAAVFYALLDWIKLMHKRLEFQIMED
YP_009824973.1:3657-4579      FVDDVVKSDNVLALERYVSLAIDAYPLVKHENSEYQKVFWVLLDWIKNLYSKFNQGVLDS
YP_008439222.1:6-928          FVDDVVKTDPVILLERYVSLAIDAYPLSKHENPEYQRVFYVLLDWVKHLNKTLNQGVLDA
YP_008439200.1:4147-5070      FVDDVVKTDPVILLERYVSLAIDAYPLSKHENPEYQRVFYVLLDWVKHLNKTLNQGVLDA
YP_001351683.1:4115-5038      FVDDIVKTDPVILLERYVSLAIDAYPLSKHDNPEYRRVFTVMLDWVKHLYKTLNQGVLDS
NP_598309.2:4105-5027         FVDDVVKTDAVVLLERYVSLAIDAYPLSKHENPEYKKVFYVLLDWVKHLYKTLNAGVLES
NP_839965.1:5-927             FVDDVVKTDAVVLLERYVSLAIDAYPLSKHENPEYKKVFYVLLDWVKHLYKTLNAGVLES
YP_001718610.1:4219-5141      FVDDVIKTDAVVLLERYVSLAIDAYPLSKHPNPEYRKVFYVLLDWVKHLNNTLNQGVLES
YP_001718603.1:4255-5178      FVDDVVKTDAVILLERYVSLAIDAYPLSKHPNPEYRKVFYVLLDWVKHLNNTLNEGVLES
YP_009199608.1:3977-4899      FVDDIVKTDPVILMERYVSLAIDAYPLSKHENPEYRKVFYALLDWVKHLNKTLHAGILDA
YP_009755889.1:3957-4880      FVDDVVKTDPVILLERYVSLAIDAYPLSKHENVEYRKVFYALLDWVKHLHNTLNQGVLES
YP_009201729.1:3921-4843      FVDDVVKTDPVILLERYVSLAIDAYPLSKHENLEYRKVFYALLDWVKHLHNTLNQGILES
YP_009199789.1:4051-4973      FVDDVVKTDAVILLERYVSLAIDAYPLTKHSNPEYRKVFYALLDWVKHLHNTLNQGVLES
YP_006908641.2:4102-5024      FVDDVVKTDAVILLERYVSLAIDAYPLSKHPNPEYRKVFYVLLDWVKHLHNTLNQGVLES
YP_009200734.1:4035-4958      FVDDIVKTDPVILLERYVSLAIDAYPLSKHPNREYRKVFYVLLDWVKHLHNTLNQGILET
YP_001552234.1:4046-4969      FVDDIVKTDPVILLERYVSLAIDAYPLSKHPNREYRKVFYVLLDWVKHLHNTLNQGILET
YP_009194637.1:4078-5000      FVDDITKTDAVILLERYVSLAIDAYPLSKHPKPEYRKVFYALLDWVKYLNKTLNEGVLES
NP_073549.1:4073-4995         FVDDITKTDAVILLERYVSLAIDAYPLSKHPKPEYRKVFYALLDWVKHLNKTLNEGVLES
YP_009824965.1:4100-5023      FVDDIVKTDAVVLLERYVSLAIDAYPLSKHSNPEYRKVFYVLLDWVRHLNKTLNAGILES
YP_009328933.1:4074-4996      FVDDVVKTDAVILLERYVSLAIDAYPLSKHPNPEYRKVFYVLLDWVKHLNKTLNEGVLES
YP_003766.2:4048-4970         FVDDVVKTDAVVLLERYVSLAIDAYPLSKHPNSEYRKVFYVLLDWVKHLNKNLNEGVLES
YP_009380520.1:2-906          FVDDIIKTDGVVLLERYVSLAIDAYPLSKHTNPEYRKVFYTMLEWVKKLSNDLNKGVLDA
YP_009336483.1:4065-4985      FVDDIIKTDGVVLLERYVSLAIDAYPLSKHGNPEYRKVFYTMLEWVKKLSNDLNKGVLDA
YP_004070193.2:4029-4952      FVDDIVKTDNVIMLERYVSLAIDAYPLTKHPKPAYQKVFYTLLDWVKHLQKNLNAGVLDS
YP_009199241.1:2-923          FVDDIVKTDNVIMLERYVSLAIDAYPLTKHPKPAYQKVFYTLLDWVKHLQKNLNAGILDS
NP_058422.1:4001-4928         FVDDIVKTDNVIMLERYVSLAIDAYPLTKHPKPAYQKVFYTLLDWVKHLQKNLNAGVLDS
YP_009019180.1:4005-4928      FVDDIVKTDNVIMLERYVSLAIDAYPLTKHPKPSYQKVFYTLLEWVKHLQKTLNAGILDS
YP_009256195.1:3945-4868      FVDDIVKTDNVIMLERYVSLAIDAYPLTKHPKPIYQKVFYTLLEWVKHLQKTLNAGILDS
YP_001876435.1:3951-4873      FVDDVEKTEPVVVMERYVALAIDAYPLIYHENEEYGKVFYLLLSYIQTLYQRLSNDMLMD
YP_009755920.1:161-1101       FVDDIEKTEPVAVMERYVALAIDAYPLVFHENEEYRRVFYVLLAYIRKLYQELSKNMLTD
YP_009825006.1:3968-4911      FVDDVDKTEPVAVMERYVALAIDAYPLVYHENEEYKKVFYVLLSYIRKLYQELSKNMLTD
YP_009824996.1:3940-4870      FVGDLDKTESVAVMERYIALAIDAYPLVHHENEEYKKVFFVLLSYIRKLYQELSQNMLMD
NP_740629.1:10-940            FVDDVDKTEPVAVMERYIALAIDAYPLVHHENEEYKKVFFVLLAYIRKLYQELSQNMLMD
YP_001941185.1:9-941          FVDDVDKTEPVAVMERYIALAIDAYPLVHHENEEYKKVFFVLLSYIRKLYQELSQNMLMD
YP_009755832.1:4409-5332      FVDDLLKTDSVLLIERFVSLAIDAYPLVYHENEEYQKVFRVYLEYIKKLYNDLGNQILDS
YP_009113022.1:4412-5344      FVDDLLKTDSVLLIERFVSLAIDAYPLVYHENEEYQKVFRVYLEYIKKLYNDLGNQILDS
YP_009555260.1:5-928          FVDDLLKTDSVLLIERFVSLAIDAYPLVYHENEEYQKVFRVYLAYIKKLYNDLGNQILDS
NP_150073.2:4374-5297         FVDDLLKTDSVLLIERFVSLAIDAYPLVYHENEEYQKVFRVYLEYIKKLYNDLGNQILDS
NP_742138.1:5-928             FVDDLLKTDSVLLIERFVSLAIDAYPLVYHENEEYQKVFRVYLEYIKKLYNDLGNQILDS
YP_459941.1:5-928             FVDDLLKTDSVLLIERFVSLAIDAYPLVHHENEEYQKVFRVYLEYIKKLYNDLGTQILDS
NP_001012452.1:5-928          FVDDLLKTDSVLLIERFVSLAIDAYPLVYHENPEYQNVFRVYLEYIKKLYNDLGNQILDS
YP_003029844.1:4455-5378      FVDDLLKTDSVLLIERFVSLAIDAYPLVHHENPEYQNVFRVYLEYIKKLYNDLGNQILDS
YP_009824978.1:4461-5384      FVDDLLKTDSVLLIERFVSLAIDAYPLVYHENPEYQNVFRVYLEYIKKLYNDLGNQILDS
NP_045299.1:11-939            FVDDLLKTDSVLLIERFVSLAIDAYPLVYHENPEYQNVFRVYLEYIKKLYNDLGNQILDS
YP_009513008.1:4445-5374      FVDDIIKTDGTLMVERFVSLAIDAYPLTKHDNIEYQNVFWVYLQYIEKLYKDLTGHMLDT
YP_001039952.1:4425-5354      FVDDIVKTDGTVMMERYVSLAIDAYPLTKHDDTEYQNVFWVYLQYIEKLYKDLTGHMLDS
YP_001039961.1:4471-5401      FVDDIVKTDGTLMVERFVSLAIDAYPLTKHDDPEYQNVFWVYLQYIEKLYKDLTGHMLDS
YP_009361856.1:3-856          FVDDIVKTDGTLMVERFVSLAIDAYPLTKHEDIEYQNVFWVYLQYIEKLYKDLTGHMLDS
YP_009047223.1:4-933          FVDDIVKTDGTLMVERFVSLAIDAYPLTKHEDIEYQNVFWVYLQYIEKLYKDLTGHMLDS
YP_009824989.1:1-823          FVDDLLKTDGTLMMERYVSLAIDAYPLTKHPDPEYQNVFWCYLQYIKKLHEELTGHLLDA
YP_001039970.1:4234-5165      FVDDLLKTDGTLMMERYVSLAIDAYPLTKHPDPEYQNVFWCYLQYIKKLHEELTGHLLDT
YP_009273004.1:4276-5207      FVDDLLKTDGTLMMERYVSLAIDAYPLTKHHDAEYQNVFWCYLQYIKKLHEELTGHLLDT
YP_009072438.1:4540-5466      FVDDVVKTDGTIMIERFVALAIDAYPLTKHENPEYKQVFYLLLQYIKKLHEELTGHLLDM
YP_009725307.1:1-932          FVDDIVKTDGTLMIERFVSLAIDAYPLTKHPNQEYADVFHLYLQYIRKLHDELTGHMLDM
NP_828869.1:1-932             FVDDIVKTDGTLMIERFVSLAIDAYPLTKHPNQEYADVFHLYLQYIRKLHDELTGHMLDM
YP_003858583.1:4361-5292      FVDDIVKTDGTLMIERFVSLAIDAYPLTKHPNQEYADVFHLYLQYIRKLHDELTGHMLDM
YP_009755852.1:418-491        ------------------------------------------------------------
YP_009130641.1:5060-5504      MSGEPVPVDK--TIWKLVATLSELAIFQHKDPSLFNALYQLLQNMHS-EYVTQHNHALLP
YP_009130642.1:24-773         MSGEPVPVDK--TIWKLVATLSELAIFQHKDPSLFNALYQLLQNMHS-EYVTQHNHALLP
YP_009505581.1:5227-5608      ------------------------------------------------------------
YP_803213.1:4888-5301         ------------------------------------------------------------
YP_008798230.1:4748-5210      ILDKLSDVDI--YYMRFVAILCEAAVYSRYQPEFFNGLFQVFLDKVQ-QFR---------
YP_009380535.1:4804-5239      ILDKLSDVDI--YYMRFVAILCESAVYSRYQPEFFNGLFQVFLDKVQ-QFRKD-------
YP_337905.2:4805-5240         ILDKLSDVDI--YYMRFVAILCESAVYSRYQPEFFNGLFQVFLDKVQ-QFRKD-------
YP_009142787.1:3437-3891      INGKLLDDEM--QLVRFAAILMEAAVYSKVAPMKWKQLFLVF------------------
YP_009755883.1:5300-5445      ------------------------------------------------------------
YP_009755883.1:5638-5942      ------------------------------------------------------------
YP_009666299.1:3694-3982      ------------------------------------------------------------
YP_009666260.1:495-808        ITGKDVAADL--NIVRIAAILCEA------------------------------------
YP_009755843.1:5240-5920      IEGKAPTPDM--TLI---------------------------------------------
YP_009052475.1:5872-6556      I-----------------------------------------------------------
YP_009408170.1:85-769         I-----------------------------------------------------------
YP_009408168.1:5624-6308      I-----------------------------------------------------------
YP_009755877.1:5298-5913      ITGKAVDSDL--ELVRLSALLSESVIFSKLDPKFWDAIFGHFYYKY--------------
YP_009344970.1:5445-5886      ------------------------------------------------------------
                                                                                          

YP_009755862.1:2972-3149      ------------------------------
YP_009130631.2:2175-2476      ------------------------------
YP_009121772.1:2404-2553      ------------------------------
YP_009755856.1:2547-2792      ------------------------------
YP_009142787.1:3156-3301      ------------------------------
YP_009380535.1:4511-4628      ------------------------------
YP_337905.2:4512-4629         ------------------------------
YP_008798230.1:4467-4624      ------------------------------
YP_803213.1:4581-4739         ------------------------------
YP_009505581.1:4931-5062      ------------------------------
YP_009666260.1:77-230         ------------------------------
YP_009344970.1:5309-5333      ------------------------------
YP_005352870.1:3558-4474      FQTVTDMSYIDGFVQESFYAQMYETAPTLQ
YP_005352862.1:3602-4535      FQTSTDTSYINNFVTENFYSDMYAKAPVLQ
YP_005352880.1:3525-4451      FQTMTDMSYVNNFVQEAFYAQMYEQSPTLQ
YP_005352837.1:3611-4536      FQSLTDMSYVNNFVQESFYAQMYEQSPTLQ
YP_002308478.1:3580-4505      FQSMTDMSYVNNFVQEAFYAQMYEQSPTLQ
YP_002308496.1:3599-4527      FQSMTDMSYVNNFVQEAFYAQMYEQSPTLQ
YP_005352845.1:3627-4558      FQSLTDMSYINNFLNEAFYAQMYEQSPTLQ
YP_009513020.1:3617-4548      FQSLTDMSYVNNFMNEAFYAQMYEQSPTLQ
YP_002308505.1:3658-4589      FQTLTDMSYVNNFLQEAFYAQMYEQSPTLQ
YP_005352853.1:3605-4536      FQTLTDMSYVNNFLQEAFYAQMYEQSPTLQ
YP_009755838.1:3713-4631      FAVDLDTQSSCKFWEEEFYSAMYSKPSVLQ
YP_009824973.1:3657-4579      FSIRVVDDAQSKFWEEDFYKNLYERSTILQ
YP_008439222.1:6-928          FSIEMLEDSTCKFWDEKFYSNMYERSAVLQ
YP_008439200.1:4147-5070      FSIEMLEDSTCKFWDEKFYSNMYERSAVLQ
YP_001351683.1:4115-5038      FSVTLLEDATAKFWDESFYASMYEQSSVLQ
NP_598309.2:4105-5027         FSVTLLEDSTAKFWDESFYANMYEKSAVLQ
NP_839965.1:5-927             FSVTLLEDSTAKFWDESFYANMYEKSAVLQ
YP_001718610.1:4219-5141      FSVTLLEDASSKFWDESFYANLYEKSAVLQ
YP_001718603.1:4255-5178      FSVTLLEDSSSKFWDEGFYASLYEKSSVLQ
YP_009199608.1:3977-4899      FSITMLEDSAAKFWDESFYAGLYEKSTILQ
YP_009755889.1:3957-4880      FSVTLLEDQSAKFWDEAFYASMYEKSTALQ
YP_009201729.1:3921-4843      FSVTLLEDQSAKFWSEDFYANMYEKSTALQ
YP_009199789.1:4051-4973      FSVTLLEDASSKFWDESFYASMYEKSTILQ
YP_006908641.2:4102-5024      FSVTLLEDTSSKFWDESFYANMYEKSAILQ
YP_009200734.1:4035-4958      FSVTLLDDVQSKFWDEAFYAGMYEKSTVLQ
YP_001552234.1:4046-4969      FSVTLLDDVQSKFWDEAFYAGMYEKSTVLQ
YP_009194637.1:4078-5000      FSVTLLDEQESKFWDESFYASMYEKSTVLQ
NP_073549.1:4073-4995         FSVTLLDEHESKFWDESFYASMYEKSTVLQ
YP_009824965.1:4100-5023      FSVTLLDNQDDKFWNEEFYASMYEKSTVLQ
YP_009328933.1:4074-4996      FSVTLLDNQEDKFWSEEFYASMYEKSTVLQ
YP_003766.2:4048-4970         FSVTLLDNQEDKFWCEDFYASMYENSTILQ
YP_009380520.1:2-906          FAITMLEDTQAKFWSEEFYANLYEKSSVLQ
YP_009336483.1:4065-4985      FAITMLEDTQAKFWSEEFYASLYEKSSVLQ
YP_004070193.2:4029-4952      FSVTMLEEGQDKFWSEEFYASLYEKSTVLQ
YP_009199241.1:2-923          FSVTMLEEGQDKFWSEEFYASLYEKSTVLQ
NP_058422.1:4001-4928         FSVTMLEEGQDKFWSEEFYASLYEKSTVLQ
YP_009019180.1:4005-4928      FSVTMLEDGQDKFWSEEFYANLYEKSTVLQ
YP_009256195.1:3945-4868      FSVTMLEEGQDKFWSEEFYANLYEKSTVLQ
YP_001876435.1:3951-4873      YSFVMNIDTSSKFWEEDFYRQMYGSSPTLQ
YP_009755920.1:161-1101       YSFVLDIDKGSKFWEEEFYSNMYRTPTTLQ
YP_009825006.1:3968-4911      YSFVLDIDKGSKFWEEEFYSNMYRAPTTLQ
YP_009824996.1:3940-4870      YSFVMDIDKGSKFWEQEFYENMYRAPTTLQ
NP_740629.1:10-940            YSFVMDIDKGSKFWEQEFYENMYRAPTTLQ
YP_001941185.1:9-941          YSFVMDIDKGSKFWEQEFYENMYRAPTTLQ
YP_009755832.1:4409-5332      YSVILSTCDGQKFTDESFYKNMYLRSAVMQ
YP_009113022.1:4412-5344      YSVILSTCDGQKFTDESFYKNMYLRSAVMQ
YP_009555260.1:5-928          YSVILSTCDGQKFTDESFYKNMYLRSAVMQ
NP_150073.2:4374-5297         YSVILSTCDGQKFTDESFYKNMYLRSAVMQ
NP_742138.1:5-928             YSVILSTCDGQKFTDESFYKNMYLRSAVMQ
YP_459941.1:5-928             YSVILSTCDGLKFTEESFYKNMYLKSAVMQ
NP_001012452.1:5-928          ISVILSTCDGQKFTDETFYKNMYLRSAVMQ
YP_003029844.1:4455-5378      YSVILSTCDGQKFTDETFYKNMYLRSAVMQ
YP_009824978.1:4461-5384      YSVILSTCDGQKFTDETFYKNMYLRSAVLQ
NP_045299.1:11-939            YSVILSTCDGQKFTDETFYKNMYLRSAVLQ
YP_009513008.1:4445-5374      YSVMLCGDNSSKFWEEQFYKDLYSAPTTLQ
YP_001039952.1:4425-5354      YSVMLCGDDSAKFWEEGFYRDLYSSPTTLQ
YP_001039961.1:4471-5401      YSVMLCGDNSAKFWEESFYRDLYTAPTTLQ
YP_009361856.1:3-856          YSVMLCGDNSAKFWEEAFYRELYSSPTTLQ
YP_009047223.1:4-933          YSVMLCGDNSAKFWEEAFYRDLYSSPTTLQ
YP_009824989.1:1-823          YSVMLANDNVSKYWEVDFYESMYTESASLQ
YP_001039970.1:4234-5165      YSVMLASDNASKYWEVEFYENMYMESATLQ
YP_009273004.1:4276-5207      YSVMLASENAAKYWEVEFYENMYTESATLQ
YP_009072438.1:4540-5466      YSVMISGDNAQRYWEEDFYEAMYTQSVTLQ
YP_009725307.1:1-932          YSVMLTNDNTSRYWEPEFYEAMYTPHTVLQ
NP_828869.1:1-932             YSVMLTNDNTSRYWEPEFYEAMYTPHTVLQ
YP_003858583.1:4361-5292      YSVMLTNDNTSRYWEPEFYEAMYTPHTVLQ
YP_009755852.1:418-491        ------------------------------
YP_009130641.1:5060-5504      LQLLN-------------------------
YP_009130642.1:24-773         LQLLN-------------------------
YP_009505581.1:5227-5608      ------------------------------
YP_803213.1:4888-5301         ------------------------------
YP_008798230.1:4748-5210      ------------------------------
YP_009380535.1:4804-5239      ------------------------------
YP_337905.2:4805-5240         ------------------------------
YP_009142787.1:3437-3891      ------------------------------
YP_009755883.1:5300-5445      ------------------------------
YP_009755883.1:5638-5942      ------------------------------
YP_009666299.1:3694-3982      ------------------------------
YP_009666260.1:495-808        ------------------------------
YP_009755843.1:5240-5920      ------------------------------
YP_009052475.1:5872-6556      ------------------------------
YP_009408170.1:85-769         ------------------------------
YP_009408168.1:5624-6308      ------------------------------
YP_009755877.1:5298-5913      ------------------------------
YP_009344970.1:5445-5886      ------------------------------
                                                            
